# Supplementary material for: Long-term effects of early-life rumen microbiota modulation on dairy cow production performance and methane emissions
Source: Front Microbiol. 2022 Nov 8;13:983823. doi: 10.3389/fmicb.2022.983823 (PMC9679419; doi:10.3389/fmicb.2022.983823)
Supplement: Supplementary file 1 [file Table_1.XLSX]

## Sheet: Table
Table S1. The different feeds offered during the experiment and the associated sampling dates. Green indicates feeds offered during pre-weaning period, red indicates feeds with higher metabolizable energy content (ca. 10 MJ/ kg DM) offered after weaning and Yellow indicates feed with lower metabolizable energy content (ca. 9 MJ/kg DM).
Feed associated with sampling dates	Pre-weaning/weaning	Red1	Red2	Red 2	Yellow 1	Yellow 2	Yellow 3	Yellow 4	Yellow 5	Yellow 6
Rumen liquid sampling dates	27.10, 29.11., 25.1, 23.2.,21.3.	2018-01-12	16.2	16.3.,19.4.	17.5	21.6		30.8.	27.9.	25.10.
Pair 1 samples	3,4	6	7	8,9	10	11		12
Pair 2 samples	3	4	6	7,8	9	10		11	12
Pair 3 samples	3	4	6	7,8	9	10		11	12
Pair 4 samples	3,4,6				7,8	9		10	11	12
Feed in Hollola												Feed pre-weaning and weaning
Ingredients		Red1	Red2	Red3	Yellow 1	Yellow 2	Yellow 3	Yellow 4	Yellow 5	Yellow 6		Ingredients		Concentrate (Pikkumullin herkku, Raisio agro, Finland)	Minkiö silage	Hay
Date of the recipe		2017-12-30	2018-02-02	2018-02-19	2018-02-20	2018-05-24	2018-06-27	2018-08-26	2018-09-24	2018-10-12				Field mustard (Brassica rapa oleifera)	~65 % Timothy grass (Phleum pratense), ~35% Meadow fescue (Festuca pratensis )	~65 % Timothy grass (Phleum pratense), ~35% Meadow fescue (Festuca pratensis )
Silage (Phleum pratense, Festuca pratensis, Festuca arundinacea)	% DM	0.56116	0.48	0.3777	0.3844	0.5501	0.5119	0.0564	0.021	0.3271				Wheat (Triticum aestivum)
(Raimix)Field mustard (Brassica rapa)	% DM	0.235813	0.24	0.2746	0.1938	0.1229	0.1381	0.256	0.2663	0.1864				Molassed sugar beet pulp
Mineral supplement (Fosfori-Melli TMR, Lantmännen Agro, Finland )	% DM	0.0189155	0.02	0.0224	0.0186	0.018	0.0179	0.0179	0.0183	0.0182				Barley (Hordeum vulgare)
Vitamin supplement (Xylitol ADE-Vita, Hankkija Ltd. , Finland )	% DM	0.00252207	0	0.0051	0.0043	0.0041	0.0041	0.0041	0.0042	0.0042				Fava bean (Vicia faba)
Straw	% DM	0.181589	0.16	0.2196	0.3989	0.3049	0.328	0	0	0.2378				Beet molasses
Timothy stubble (Phleum pratense)	% DM	0	0.1	0	0	0	0	0.6656	0.6902	0.2263				Wheat bran
Grain (Opti vilja/Opti34, Lantmännen Agro, Finland )	% DM	0	0	0.1	0	0	0	0	0	0				Rumen protected fat
Silage origin and/or other notes		Silo 4	Silo 2	Silo, straw	Summer harvest pale	Silo 2, straw 2017	Spring harvest, straw 2017	Silo 2	Silo2	Silo 2				Calcium carbonate
														Ground soy
Feed nutritional value														Sodium chloride
General	Unit	Red1	Red2	Red 2	Yellow 1	Yellow 2	Yellow 3	Yellow 4	Yellow 5	Yellow 6				Sodium bicarbonate
Dry matter	g/kg	329	352	426	535	345	490	799	859	526				Magnesium oxide
Metabolizable energy	MJ/kg DM	10	9.9	9.9	8.9	8.8	8.8	9	8.9	8.9				Organic micronutrient mixture
Ash	g/kg DM	76	81	91	109	86	88	95	96	89				Mono calcium phosphate
Non rough feed fraction of dry matter		0.3	0.36	0.4	0.22	0.15	0.16	0.28	0.29	0.21
Rough feed fraction of dry matter		0.7	0.64	0.6	0.78	0.85	0.84	0.72	0.71	0.79		Macronutrients %	Unit	Concentrate (Pikkumullin herkku, Raisio agro, Finland)	Minkiö silage 1	Minkiö silage 2
Bought feed fraction of dry matter		0.3	0.36	0.4	0.22	0.15	0.16	0.28	0.29	0.21		Dry matter	%		27.3	27.5
Lactic and formic acid	g/kg DM	28	32	26	9	8	31	2	1	13		Water	% DM	12
Feed index		67	63	70	52	47	47	57	56	51		Crude protein	% DM	18	15.7	18.3
Protein												Ammonium-N	(g /Kg DM)		0.7	0.84
Crude protein	g/kg DM	164	164	164	135	136	132	130	130	130		Soluble N	(g /Kg DM)		11.52	16.52
Fraction of digestible protein	Fraction	0.74	0.72	0.71	0.73	0.77	0.76	0.67	0.67	0.73		Crude fat	% DM	5.3	4*	4*
MP, metabolizable protein	g/kg DM	93	95	98	84	78	79	89	89	82		Crude fiber	% DM	7	33*	33*
PBV, protein balance in the rumen	g/kg DM	32	32	32	15	25	20	6	6	13		NDF	(g /Kg DM)		564.4	485.61
Ammonia nitrogen	% tot. N	35.64	27.1	21.52	16.5	29.05	30.72	2.54	0.95	14.72		Sugar	(g /Kg DM)		40.99	44.89
Fat												Lactic acid	(g /Kg DM)		41.77	62.5
raw fat	g/kg DM	38	38	42	50	44	45	34	33	41		Formic acid	(g /Kg DM)		14.35	13,38
Carbohydrates												Ethanol	(g /Kg DM)		12.16	11.02
D-value	g/kg DM	613	593	594	580	561	565	583	579	571		Ash	% DM	9.8	7.4	7.7
Fiber	g/kg DM	516	504	491	527	593	581	503	503	549		Metabolizable protein g/kg DM		120	84*	84*
Undigestible fiber	g/kg DM	51	44	47	58	123	113	5	2	89		Protein balance in the rumen g/kg DM		46	35*	35*
NDF, cell wall fiber	g/kg DM	436	402	385	471	557	541	431	428	496		Metabolizable Energy MJ/kg DM		13	11*	11*
Sugar	g/kg DM	49	40	46	50	33	41	141	143	87		Micronutrients (mg/kg)
starch	g/kg DM	40	68	69	9	6	7	12	12	9		Vitamin E (all-rac-alpha-tocopheryl acetate) (3a700)	(mg/kg)	55
sugar + starch	g/kg DM	89	108	116	59	39	47	153	155	95		D-(+)-Biotin	(mg/kg)	0.9
ICCH, intracellular carbohydrate	g/kg DM	207	213	212	180	140	154	238	237	191		Cobolt carbonate (E3)	(mg/kg)	0.8
Minerals												Calsium iodate E2	(mg/kg)	4
Ca	g/kg DM	7.94	7.86	9.47	8.38	77.75	7.81	7.58	7.68	7.85		Copper	(mg/kg)	31
P	g/kg DM	6.33	6.12	7.08	5.79	5.21	5.35	6.77	6.9	5.93		Cupric chelate	(mg/kg)	9
Mg	g/kg DM	3.57	3.33	4.32	3.9	3.42	3.48	3.39	3.45	3.51		Copper (II) sulfide pentahydrate (E4)	(mg/kg)	18
K	g/kg DM	25.38	20.76	23.99	26.09	28.4	28.16	24.28	24.02	26.69		Selenium (premix + natural)	(mg/kg)	0.7
Na	g/kg DM	2.17	2.21	2.73	2.26	2.2	2.19	2.19	2.23	2.23		Sodium selenite (E8)	(mg/kg)	0.3
Cl	g/kg DM	9.88	9.2	10.2	11.5	12.18	12	8.1	7.95	10.63		Selenomethionine (3b8.12)	(mg/kg)	0.3
S	g/kg DM	3.69	4.36	4.51	2.91	2.57	2.64	3.22	3.27	2.88		Manganese	(mg/kg)	80
Ca/P		1.25	1.28	1.34	1.45	1.49	1.46	1.12	1.11	1.32		Manganese oxide (E5)	(mg/kg)	26
K/Na		11.7	9.39	8.79	11.54	12.91	12.86	11.09	10.77	11.97		Manganese chelate (E5)	(mg/kg)	13
KAT	mEq/kg DM	236	97	165	261	320	314	288	285	302		Zinc (premix+natural)	(mg/kg)	118
Fe	mg/kg DM	178	124	187	188	191	191	166	166	183		Zinc chelate (E6)	(mg/kg)	25
Cu	mg/kg DM	15	13	18	16	16	16	14	14	15		Zinc Oxide (E6)	(mg/kg)	50
Zn	mg/kg DM	69	65	80	67	65	65	69	70	68		Vitamin A (3a672a) IU	IU	9000
Mn	mg/kg DM	72	53	79	82	77	78	72	72	77		Vitamin D3 (E671) IU	IU	3000
I	mg/kg DM	1.12	1.09	1.43	1.19	1.16	1.14	1.15	1.17	1.17
Co	mg/kg DM	0.86	0.89	1.09	0.86	0.85	0.85	0.73	0.74	0.82
Se	mg/kg DM	0.58	0.65	0.84	0.66	0.71	0.7	0.51	0.51	0.64		* Table values for 1st silage early/normal harvest with dry matter content ca. 200-500 g/kg (http://px.luke.fi/PxWeb/pxweb/fi/maatalous/maatalous__rehutaulukot/marehtijat.px/)
Vitamins
A-vit.	IU/kg DM	8904	8673	14001	11601	11279	11178	11185	11455	11406
Carotene	mg/kg DM	66	59	47	0	69	64	7	3	41
D-vit.	IU./kg DM	1780	1734	2798	2318	2254	2234	2235	2289	2280
E-vit.	mg/kg DM	28	29	40	31	27	27	33	34	30
Biotin	mg/kg DM	0	0	0	0	0	0	0	0	0
