# Supplementary material for: Long-term effects of early-life rumen microbiota modulation on dairy cow production performance and methane emissions
Source: Front Microbiol. 2022 Nov 8;13:983823. doi: 10.3389/fmicb.2022.983823 (PMC9679419; doi:10.3389/fmicb.2022.983823)
Supplement: Supplementary file 2 [file Table_2.XLSX]

## Sheet: TableS2_Archaea_species
TableS2. The average relative abundance and standard deviation (SD) of different archaea species observed in treatment (T-group) and control group (C-group) heifers in 2 - 12 months of age. The taxa are sorted according to trend in the slope of abundance as increasing or decreasing, and according to statistical significance of age and treatment effects. The table presents the statistical signific…
	C-group average relative abundances										T-group average relative abundances										Average relative abundance by month										Relative abundance by group			P-values		Pairwise comparison between T-group and C-group in month										Month 2 vs.
Species	Month 2	Month 3	Month 4	Month 6	Month 7	Month 8	Month 9	Month 10	Month 11	Month 12	Month 2	Month 3	Month 4	Month 6	Month 7	Month 8	Month 9	Month 10	Month 11	Month 12	Month 2	Month 3	Month 4	Month 6	Month 7	Month 8	Month 9	Month 10	Month 11	Month 12	C-group	T-group	Age	Treatment	Treatment x Age	2	3	4	6	7	8	9	10	11	12	3	4	6	7
Decreasing with age
Methanosphaera sp. ISO3-F5	0.36909	0.174518	0.187742	0.112258	0	0.0706834	0.0696933	0.0513533	0.0972783	0.0529697	0.367554	0.192086	0.203956	0.131236	0.0304193	0.105539	0.0865499	0.0807771	0.0595602	0.0228261	0.368322	0.183302	0.195849	0.121747	0.0152096	0.0881114	0.0781216	0.0660652	0.0784192	0.0378979	0.118559	0.12805	3.8946e-11	0.57302	0.987198	1	1	1	1	1	1	1	1	1	1	0.00330043	0.0105279	1.29822e-05	2.01297e-10
Methanomicrobium mobile	0.0383369	0	0	0	0.00374251	0.0156743	0.00467914	0.0148131	0.0145861	0.0215151	0.153556	0	0.010274	0.00546875	0.0136889	0.0216263	0.0200371	0.00341933	0.0287155	0.0356539	0.0959464	0	0.00513699	0.00273437	0.00871569	0.0186503	0.0123581	0.0091162	0.0216508	0.0285845	0.0113347	0.029244	0.0282362	0.127524	0.600656	0.281484	1	1	1	1	1	1	1	1	1	0.0172921	0.0324216	0.0243497	0.0494018
Methanomassiliicoccaceae Group10 sp.	0.179259	0	0	0.00870647	0.0425393	0.0486856	0	0.02192	0.0102389	0	0	0.016147	0	0.0431369	0.0205279	0.0114583	0.0108471	0.0173993	0.0148423	0.0246945	0.0896294	0.0080735	0	0.0259217	0.0315336	0.0300719	0.00542355	0.0196596	0.0125406	0.0123472	0.0311349	0.0159053	0.195085	0.282859	0.0379	0.011343	1	1	0.999991	1	0.999975	1	1	1	1	0.208725	0.107083	0.606627	0.719083
Increasing with age
Methanobrevibacter gottschalkii clade	0.171779	0.613761	0.48593	0.543076	0.747961	0.653313	0.561655	0.54307	0.612973	0.658335	0.183626	0.475507	0.63647	0.549722	0.69105	0.584694	0.649485	0.552969	0.62244	0.614833	0.177702	0.544634	0.5612	0.546399	0.719506	0.619003	0.60557	0.548019	0.617707	0.636584	0.559185	0.55608	4.34449e-08	0.957213	0.831262	1	0.999324	0.994668	1	1	1	0.999999	1	1	1	3.89665e-05	2.81949e-05	3.42372e-05	9.6619e-09
Methanobacterium alkaliphilum	0	0	0	0	0	0.0471586	0.0825359	0.0650325	0.040192	0.0606691	0	0	0	0	0	0.0209581	0.0108382	0.0429893	0.0380213	0.0538056	0	0	0	0	0	0.0340583	0.046687	0.0540109	0.0391066	0.0572374	0.0295588	0.0166612	0.00125971	0.14468	0.714854	1	1	1	1	1	0.999984	0.513532	0.999999	1	1	1	1	1	1
Methanomassiliicoccaceae Group3b sp.	0.0102592	0	0	0	0	0	0.00334225	0.0392906	0.0205021	0.03242	0	0.00266667	0	0.00703125	0.00953079	0.0129199	0.0211657	0.0248034	0.0234646	0.0237919	0.00512959	0.00133333	0	0.00351563	0.0047654	0.00645995	0.012254	0.032047	0.0219834	0.028106	0.0105814	0.0125374	0.000906003	0.609315	0.657087	0.999997	1	1	1	0.999999	0.99991	0.99408	0.999543	1	1	0.999987	0.999829	1	1
Methanomassiliicoccaceae Group8 sp. WGK1	0	0	0	0	0	0	0	0	0.0246459	0	0.0078125	0	0	0	0	0	0	0.0119625	0.00763081	0.0172202	0.00390625	0	0	0	0	0	0	0.00598123	0.0161383	0.00861011	0.00246459	0.0044626	0.0177576	0.355739	0.0977386	0.999779	1	1	1	1	1	1	0.964345	0.626768	0.5863	0.998259	0.998259	0.998259	0.998259
Methanosphaera stadtmanae	0	0	0	0.00932836	0.0163613	0.0148167	0.0195473	0.0227674	0	0	0	0	0	0	0	0	0	0	0	0.005	0	0	0	0.00466418	0.00818063	0.00740837	0.00977366	0.0113837	0	0.0025	0.00828211	0.0005	0.63726	0.0188511	0.48303	1	1	1	0.99999	0.985341	0.994189	0.926773	0.762526	1	1	1	1	0.999669	0.97946
No significant effects of age or treatment
Methanobrevibacter ruminantium clade	0.0735294	0.136974	0.255215	0.238307	0.135176	0.105682	0.17845	0.201992	0.154609	0.160041	0.261797	0.274569	0.0869146	0.224635	0.175378	0.185977	0.155667	0.220579	0.187645	0.200369	0.167663	0.205772	0.171065	0.231471	0.155277	0.145829	0.167058	0.211285	0.171127	0.180205	0.163998	0.197353	0.966302	0.289734	0.470307	0.933199	0.993826	0.972095	1	1	0.999998	1	1	1	1	0.999561	1	0.991996	1
Methanocorpusculum sp.	0.0767498	0.0336134	0	0.0445661	0	0.0252589	0.0274223	0.00974576	0	0	0.00838926	0.0186667	0	0	0.016129	0.0119792	0.0147611	0.00630252	0.00788497	0	0.0425695	0.0261401	0	0.0222831	0.00806452	0.018619	0.0210917	0.00802414	0.00394249	0	0.0217356	0.00841128	0.463831	0.131882	0.573057	0.652882	1	1	0.970532	1	1	1	1	1	1	0.998669	0.490577	0.993707	0.775348
Methanocorpusculum parvum	0.05	0.0252101	0	0	0	0	0	0	0.0191667	0	0	0	0	0	0	0	0	0	0.00543478	0	0.025	0.012605	0	0	0	0	0	0	0.0123007	0	0.00943768	0.000543478	0.562404	0.137931	0.6292	0.502306	0.997196	1	1	1	1	1	1	1	1	0.996644	0.699162	0.699162	0.699162
Methanomassiliicoccaceae Group9 sp. ISO4-G1	0.0309967	0	0.0100806	0.00262369	0.0131579	0.0106486	0	0	0	0.00629845	0	0.0130354	0.0159439	0	0.0185239	0	0.0118802	0.00884956	0	0	0.0154983	0.00651769	0.0130123	0.00131184	0.0158409	0.0053243	0.00594008	0.00442478	0	0.00314922	0.0073806	0.00682329	0.560863	0.884871	0.335948	0.575557	0.999913	1	1	1	0.999995	0.999977	1	1	1	0.989351	1	0.830263	1
Methanomassiliicoccaceae Group4 sp. MpT1	0	0.0111465	0.0421436	0.0377604	0.0172156	0	0.01234	0.0155462	0	0.00775194	0.0151934	0	0.0328526	0.0347594	0.0247525	0.0233564	0.0187688	0.0132784	0	0	0.00759669	0.00557325	0.0374981	0.0362599	0.020984	0.0116782	0.0155544	0.0144123	0	0.00387597	0.0143904	0.0162961	0.357351	0.832024	0.990082	1	1	1	1	1	0.99998	1	1	1	1	1	0.773529	0.806022	0.998622
Methanomassiliicoccaceae Group12 sp. ISO4-H5	0	0.00477707	0.0188889	0.00337331	0.0127206	0	0.0173273	0.0072434	0	0	0.00207182	0.00732216	0.0135891	0	0	0.0132581	0	0	0	0	0.00103591	0.00604962	0.016239	0.00168666	0.00636032	0.00662904	0.00866367	0.0036217	0	0	0.00643306	0.00362412	0.228454	0.305774	0.434824	1	1	1	1	0.992454	0.988447	0.872692	0.999997	1	1	0.997553	0.288612	1	0.996296
Methanomassiliicoccaceae Group11 sp. ISO4-G11	0	0	0	0	0	0.00285171	0	0	0	0	0	0	0	0.0040107	0	0	0	0	0	0	0	0	0	0.00200535	0	0.00142586	0	0	0	0	0.000285171	0.00040107	0.535359	0.815782	0.373265	1	1	1	0.534695	1	0.944868	1	1	1	1	1	1	0.719549	1
Sulfolobus thuringiensis	0	0	0	0	0.0111257	0	0	0	0	0	0	0	0	0	0	0	0	0	0	0	0	0	0	0	0.00556283	0	0	0	0	0	0.00111257	0	0.450098	0.321327	0.450098	1	1	1	1	0.190155	1	1	1	1	1	1	1	1	0.444678
Methanimicrococcus blatticola	0	0	0	0	0	0.00522814	0.0230071	0.00722543	0.0058078	0	0	0	0	0	0	0	0	0.0166715	0.00436047	0.00180505	0	0	0	0	0	0.00261407	0.0115036	0.0119485	0.00508413	0.000902527	0.00412685	0.0022837	0.125973	0.447575	0.30755	1	1	1	1	1	1	0.247271	0.99894	1	1	1	1	1	1
Methanobrevibacter boviskoreani clade	0	0	0	0	0	0	0	0	0	0	0	0	0	0	0	0	0	0	0	0	0	0	0	0	0	0	0	0	0	0	0	0	NaN	NaN	NaN	NaN	NaN	NaN	NaN	NaN	NaN	NaN	NaN	NaN	NaN	NaN	NaN	NaN	NaN
Methanomassiliicoccaceae Group9 sp. CH1270	0	0	0	0	0	0	0	0	0	0	0	0	0	0	0	0.00823353	0	0	0	0	0	0	0	0	0	0.00411677	0	0	0	0	0	0.000823353	0.450098	0.321327	0.450098	1	1	1	1	1	0.190155	1	1	1	1	1	1	1	1
[truncated: 163 more columns]

## Sheet: TableS3_Bacteria_phyla
Table S3. The average relative abundance and standard deviation (SD) of different bacteria phyla in treatment (T-group) and control group (C-group) heifers in 2 - 12 months of age. The table presents the statistical significance of Age, Treatment and Age x Treatment interaction, as well as pairwise comparison between groups, between months and within groups. Statistical significances of less than…
	C-group average relative abundance per month										T-group average relative abundance										Average relative abundance by month										Average per group		P-values			Month 2 vs.									Month 3 vs.
Phylum	Month 2	Month 3	Month 4	Month 6	Month 7	Month 8	Month 9	Month 10	Month 11	Month 12	Month 2	Month 3	Month 4	Month 6	Month 7	Month 8	Month 9	Month 10	Month 11	Month 12	Month 2	Month 3	Month 4	Month 6	Month 7	Month 8	Month 9	Month 10	Month 11	Month 12	C-group	T-group	Age	Treatment	Treatment x Age	3	4	6	7	8	9	10	11	12	4	6	7	8	9
Bacteria other	0.000859375	0.00255208	0.00260417	0.00471354	0.00326389	0.00335937	0.00255208	0.00356771	0.00341146	0.00536458	0.000546875	0.00424479	0.00315104	0.00299479	0.00182292	0.00255208	0.00375	0.00414063	0.00289062	0.00234375	0.000703125	0.00339844	0.0028776	0.00385417	0.00244048	0.00295573	0.00315104	0.00385417	0.00315104	0.00385417	0.00322382	0.00284375	1	0.9612	1
Actinobacteriota	0.00575521	0.00322917	0.00283854	0.00588542	0.00243056	0.005625	0.00309896	0.00403646	0.0034375	0.00557292	0.0128646	0.00598958	0.00333333	0.00390625	0.00585938	0.00354167	0.00236979	0.00541667	0.00479167	0.00617188	0.0093099	0.00460937	0.00308594	0.00489583	0.00438988	0.00458333	0.00273437	0.00472656	0.00411458	0.0058724	0.00423611	0.00542448	0.1841	0.4648	0.5753	0.268737	0.0397841	0.351926	0.253539	0.261428	0.0234295	0.301665	0.156489	0.698667	0.997738	1	1	1	0.989579
Bacteroidota	0.39612	0.451719	0.418516	0.40151	0.412292	0.402682	0.378281	0.385391	0.357187	0.370208	0.50013	0.465286	0.428464	0.386589	0.449766	0.42862	0.412031	0.388333	0.394271	0.404427	0.448125	0.458503	0.42349	0.394049	0.433705	0.415651	0.395156	0.386862	0.375729	0.387318	0.397009	0.425792	0.02828	0.0212	0.66929	0.999997	0.997427	0.568706	0.999956	0.966333	0.668527	0.43009	0.171171	0.374896	0.965796	0.330124	0.99667	0.845479	0.419249
Chloroflexi	0.000885417	0.000625	0.00351563	0.00125	0.00295139	0.00158854	0.00135417	0.000859375	0.000807292	0.00101563	0.000364583	0.00296875	0.00239583	0.00221354	7.8125e-05	0.00122396	0.00132813	0.00153646	0.00184896	0.00015625	0.000625	0.00179688	0.00295573	0.00173177	0.00130952	0.00140625	0.00134115	0.00119792	0.00132813	0.000585937	0.00144765	0.00141146	0.08677	0.91731	0.05951	0.807513	0.0459889	0.852938	0.994249	0.981238	0.989722	0.998023	0.990973	1	0.817925	1	0.999588	0.999914	0.999689
Cyanobacteria	0.016849	0.00752604	0.0205729	0.036901	0.0312847	0.0228385	0.0159635	0.0161198	0.0175521	0.0184896	0.00408854	0.00507813	0.0217969	0.0280729	0.0191406	0.0198438	0.0282292	0.0164844	0.0182812	0.0189062	0.0104688	0.00630208	0.0211849	0.032487	0.0243452	0.0213411	0.0220964	0.0163021	0.0179167	0.0186979	0.0201309	0.0179922	2.657e-05	0.2585	0.2235	0.994151	0.327098	0.0002546	0.0942591	0.303301	0.221825	0.940709	0.790601	0.683282	0.0395927	7.9e-06	0.0075456	0.0351856	0.0220311
Desulfobacterota	0.00117187	0.00104167	0.000807292	0.00174479	0.00239583	0.000859375	0.00151042	0.00127604	0.000963542	0.00111979	0.00486979	0.00125	0.00205729	0.00135417	0.001875	0.00106771	0.00161458	0.00101563	0.00132813	0.00125	0.00302083	0.00114583	0.00143229	0.00154948	0.00209821	0.000963542	0.0015625	0.00114583	0.00114583	0.0011849	0.00126068	0.00176823	0.03422	0.06592	0.03488	0.0621959	0.192647	0.2838	0.879226	0.02696	0.295541	0.0621629	0.0621669	0.0735779	0.99997	0.999475	0.854249	0.999999	0.99932
Elusimicrobiota	0.000208333	0.000416667	0.000520833	0.00200521	0.00125	0.00148438	0.00132813	0.00138021	0.00132813	0.00148438	0.00148438	0.000104167	5.20833e-05	0.00171875	0.000859375	0.000260417	0.00322917	0.0021875	0.00216146	0.00153646	0.000846354	0.000260417	0.000286458	0.00186198	0.00102679	0.000872396	0.00227865	0.00178385	0.00174479	0.00151042	0.00113782	0.00135937	0.0457	0.4598	0.4639	0.996974	0.997859	0.885237	1	1	0.523626	0.926105	0.942344	0.992115	1	0.363012	0.983365	0.995728	0.106869
Fibrobacterota	0.0153906	0.0181771	0.0235677	0.0174219	0.0163542	0.0252604	0.0327083	0.0339323	0.0389323	0.0285677	0.0127083	0.0152083	0.0184375	0.02	0.0260937	0.0189844	0.0304167	0.0257552	0.0263542	0.0269792	0.0140495	0.0166927	0.0210026	0.0187109	0.0219196	0.0221224	0.0315625	0.0298437	0.0326432	0.0277734	0.0252537	0.0220937	1.322e-05	0.112596	0.50385	0.999777	0.822147	0.982691	0.737741	0.666366	0.004592	0.0154537	0.0020155	0.0589387	0.989879	0.999975	0.971079	0.953906	0.0295073
Firmicutes	0.369063	0.355	0.410026	0.397604	0.390174	0.422839	0.414141	0.421901	0.426563	0.437109	0.322969	0.399427	0.379427	0.421042	0.392292	0.392865	0.376589	0.419115	0.414115	0.412109	0.346016	0.377214	0.394727	0.409323	0.391384	0.407852	0.395365	0.420508	0.420339	0.424609	0.404808	0.392995	0.0446	0.28544	0.68751	0.938522	0.532626	0.199877	0.677258	0.212524	0.511371	0.0637613	0.0622235	0.0397076	0.998897	0.937175	0.99986	0.945137	0.998481
Patescibacteria	0.00575521	0.00541667	0.0135677	0.0173698	0.01875	0.0202083	0.0267187	0.0163021	0.020026	0.02	0.00484375	0.00486979	0.00583333	0.0128125	0.0158594	0.0192969	0.0238542	0.0207552	0.0193229	0.0210417	0.00529948	0.00514323	0.00970052	0.0150911	0.0170982	0.0197526	0.0252865	0.0185286	0.0196745	0.0205208	0.0163515	0.014849	1.02e-11	0.1892	0.6121	1	0.781959	0.0112002	0.0014787	2.14e-05	0	0.0001224	2.39e-05	6.9e-06	0.747397	0.0093587	0.0012195	1.71e-05	0
Proteobacteria	0.0641927	0.0516927	0.0157031	0.0180208	0.0128125	0.00908854	0.00911458	0.0123177	0.015026	0.00921875	0.0195052	0.00557292	0.0199219	0.016224	0.012474	0.0127344	0.0101042	0.0101823	0.0117188	0.0111719	0.041849	0.0286328	0.0178125	0.0171224	0.012619	0.0109115	0.00960937	0.01125	0.0133724	0.0101953	0.0219471	0.0129609	0.02529	0.0444	0.04787	0.906173	0.277795	0.24264	0.107906	0.0526647	0.0363312	0.0578741	0.102249	0.0431403	0.985345	0.977239	0.853382	0.720713	0.630178
Spirochaetota	0.0528646	0.0264583	0.017474	0.0158073	0.0178125	0.0115885	0.0210938	0.0179427	0.0219271	0.0157552	0.0140104	0.0140885	0.0213281	0.0227083	0.0155729	0.016276	0.0126823	0.0144271	0.0164323	0.0131771	0.0334375	0.0202734	0.019401	0.0192578	0.0165327	0.0139323	0.016888	0.0161849	0.0191797	0.0144661	0.0219765	0.0160703	0.0006043	0.0016394	1.846e-05	0.0444217	0.0246198	0.0224495	0.0042142	0.0002671	0.0034452	0.001949	0.0212887	0.0004401	1	1	0.995453	0.835355	0.997026
Synergistota	0	0.00234375	0.00442708	0.00330729	0.00493056	0.00484375	0.00377604	0.00322917	0.00440104	0.00364583	0.00169271	0.000442708	0.00179688	0.00184896	0.00283854	0.00442708	0.00453125	0.00520833	0.00630208	0.00510417	0.000846354	0.00139323	0.00311198	0.00257813	0.00373512	0.00463542	0.00415365	0.00421875	0.00535156	0.004375	0.00345353	0.00341927	0.001183	0.930833	0.201512	0.999959	0.531726	0.837091	0.243732	0.0264855	0.085763	0.074006	0.0035756	0.0512606	0.844737	0.982522	0.533411	0.0991742	0.25734
Verrucomicrobiota	0.00671875	0.0180208	0.035599	0.0346354	0.0459028	0.0285677	0.046224	0.0476562	0.0516927	0.0402604	0.010625	0.0209375	0.0551042	0.0420312	0.0291667	0.043151	0.0484635	0.044349	0.0365104	0.0371094	0.00867188	0.0194792	0.0453516	0.0383333	0.0363393	0.0358594	0.0473437	0.0460026	0.0441016	0.0386849	0.0352618	0.0367448	0.0003873	0.713457	0.613596	0.959998	0.0033798	0.0375257	0.0877958	0.0752397	0.0015596	0.0027818	0.0053297	0.0321669	0.115363	0.506249	0.698809	0.685569	0.0653694
[truncated: 163 more columns]

## Sheet: TableS4_Bacteria_genus
TableS4. The average relative abundance and standard deviation (SD) of different bacteria genera observed in the rumen samples in treatment (T-group) and control group (C-group) heifers in 2 - 12 months of age. The taxa are sorted according to trend in the slope of abundance as increasing or decreasing, and according to statistical significance of age and treatment effects. The table presents the…
					C-group average relative abundances										T-group average relative abundances												Average relative abundance by month								Relative abundance by group		P-values			Pairwise comparison between T-group and C-group in month
Phylum	Class	Order	Family	Genus	Month 2	Month 3	Month 4	Month 6	Month 7	Month 8	Month 9	Month 10	Month 11	Month 12	Month 2	Month 3	Month 4	Month 6	Month 7	Month 8	Month 9	Month 10	Month 11	Month 12	2	3	4	6	7	8	9	10	11	12	C-group	T-group	Age	Treatment	Treatment x Age	2	3	4	6	7	8	9	10	11	12
Decreasing with no treatment effects
p__Actinobacteriota	c__Coriobacteriia	o__Coriobacteriales	f__Atopobiaceae	g__Atopobium	0.00393229	0.00119792	0.00143229	0.000546875	0.000104167	0.000833333	0.000677083	0.00046875	0.000703125	0.000520833	0.00385417	0.00125	0.00169271	0.000755208	0.000598958	0.00015625	0.000625	0.00119792	0.00101563	0.000885417	0.00389323	0.00122396	0.0015625	0.000651042	0.000386905	0.000494792	0.000651042	0.000833333	0.000859375	0.000703125	0.00106571	0.00120312	0.0123739	0.698964	0.999689	1	1	1	1	1	1	1	1	1	1
p__Bacteroidota	c__Bacteroidia	o__Bacteroidales	f__Muribaculaceae	g__Muribaculaceae	0.00226562	0.00127604	0.00611979	0.00638021	0.00201389	0.00208333	0.000963542	0.00226562	0.000546875	0.00192708	0.00736979	0.00440104	0.00416667	0.00200521	0.00177083	0.00166667	0.00268229	0.00182292	0.00140625	0.000625	0.00481771	0.00283854	0.00514323	0.00419271	0.001875	0.001875	0.00182292	0.00204427	0.000976562	0.00127604	0.00259882	0.00279167	0.0265009	0.731667	0.0800136	0.523176	0.985925	0.999972	0.776311	1	1	0.999995	1	1	1
p__Bacteroidota	c__Bacteroidia	o__Bacteroidales	f__Prevotellaceae	g__Alloprevotella	0.00752604	0.00122396	0.000572917	0.000416667	0.000763889	0.000651042	0.000677083	0.000416667	0.000208333	0.0009375	0.0117708	0.000651042	0.000494792	0.000520833	0.000286458	0.000572917	0.000703125	0.000390625	0.000338542	0.000286458	0.00964844	0.0009375	0.000533854	0.00046875	0.000491071	0.000611979	0.000690104	0.000403646	0.000273438	0.000611979	0.00135417	0.00160156	2.95187e-09	0.638998	0.773663	0.694933	1	1	1	1	1	1	1	1	1
p__Bacteroidota	c__Bacteroidia	o__Bacteroidales	f__Prevotellaceae	g__Prevotellaceae_UCG-004	0.000625	0.001875	0.00145833	0.00145833	0.00118056	0.000963542	0.000989583	0.00106771	0.00117187	0.000286458	0.000833333	0.00398438	0.00260417	0.00127604	0.000286458	0.000442708	0.000520833	0.00122396	0.000442708	0.000755208	0.000729167	0.00292969	0.00203125	0.00136719	0.000669643	0.000703125	0.000755208	0.00114583	0.000807292	0.000520833	0.00110577	0.00123698	0.00104322	0.573158	0.240417	1	0.483058	0.99536	1	0.999936	1	1	1	0.999991	1
p__Firmicutes	c__Clostridia	o__Lachnospirales	f__Lachnospiraceae	g__[Ruminococcus]_gauvreauii_group	0.00635417	0.00682292	0.00289062	0.0021875	0.000833333	0.00015625	0.000885417	0.000677083	0.000677083	0.00177083	0.00723958	0.0163021	0.00265625	0.0015625	0.00226562	0.000338542	0.00104167	0.00143229	0.00130208	0.00125	0.00679687	0.0115625	0.00277344	0.001875	0.00165179	0.000247396	0.000963542	0.00105469	0.000989583	0.00151042	0.00236378	0.00353906	2.95976e-09	0.0931419	0.0901769	1	0.0100478	1	1	1	1	1	1	1	1
p__Firmicutes	c__Clostridia	o__Lachnospirales	f__Lachnospiraceae	g__Acetitomaculum	0.0151302	0.0125	0.0102344	0.0103646	0.00760417	0.00752604	0.00606771	0.00872396	0.00799479	0.00979167	0.029974	0.0176042	0.00518229	0.00526042	0.0114323	0.00755208	0.00799479	0.00734375	0.00794271	0.00958333	0.0225521	0.0150521	0.00770833	0.0078125	0.00979167	0.00753906	0.00703125	0.00803385	0.00796875	0.0096875	0.00964476	0.010987	0.000258894	0.373114	0.175769	0.204356	0.999889	0.999892	0.999887	1	1	1	1	1	1
p__Firmicutes	c__Clostridia	o__Lachnospirales	f__Lachnospiraceae	g__Blautia	0.00153646	0.00455729	0.00359375	0.00158854	0.000277778	0.00286458	0.00046875	0.00140625	0.000755208	0.000546875	0.00304688	0.00328125	0.00135417	0.000755208	0.00111979	0.0009375	0.000703125	0.00101563	0.000885417	0.00101563	0.00229167	0.00391927	0.00247396	0.00117187	0.000758929	0.00190104	0.000585937	0.00121094	0.000820312	0.00078125	0.00179754	0.00141146	0.0459599	0.435234	0.721147	0.999943	0.999996	0.990387	1	1	0.998342	1	1	1	1
p__Firmicutes	c__Clostridia	o__Lachnospirales	f__Lachnospiraceae	g__Lachnoclostridium	0.00684896	0.00291667	0.00138021	0.00145833	0.00357639	0.00296875	0.00302083	0.00226562	0.003125	0.00125	0.00932292	0.00291667	0.00179688	0.00226562	0.0009375	0.00158854	0.00145833	0.00192708	0.00145833	0.00164062	0.00808594	0.00291667	0.00158854	0.00186198	0.00206845	0.00227865	0.00223958	0.00209635	0.00229167	0.00144531	0.00286325	0.00253125	0.0106561	0.668846	0.937979	0.999944	1	1	1	0.999937	1	1	1	1	1
p__Firmicutes	c__Clostridia	o__Lachnospirales	f__Lachnospiraceae	g__Lachnospiraceae_FCS020_group	2.60417e-05	0.000494792	0.00515625	5.20833e-05	0.000486111	0.000677083	0.00127604	0.00138021	0.00101563	0.00119792	0	0.00078125	0.00317708	0.00213542	0.000520833	0.000885417	0.000390625	0.000677083	0.000677083	0.000572917	1.30208e-05	0.000638021	0.00416667	0.00109375	0.000505952	0.00078125	0.000833333	0.00102865	0.000846354	0.000885417	0.00119391	0.000981771	0.0459469	0.69344	0.903817	1	1	0.999097	0.998072	1	1	1	1	1	1
p__Firmicutes	c__Clostridia	o__Lachnospirales	f__Lachnospiraceae	g__Lachnospiraceae_NK3A20_group	0.0497135	0.0301042	0.0266927	0.0214583	0.0228819	0.0248958	0.0218229	0.0325	0.0258073	0.0306771	0.0415625	0.0429948	0.0178125	0.0190365	0.0219792	0.0241406	0.0184115	0.0269271	0.0288021	0.0242448	0.045638	0.0365495	0.0222526	0.0202474	0.0223661	0.0245182	0.0201172	0.0297135	0.0273047	0.0274609	0.0288034	0.0265911	0.00405585	0.483325	0.874785	0.999998	0.996011	0.99997	1	1	1	1	1	1	1
p__Firmicutes	c__Clostridia	o__Lachnospirales	f__Lachnospiraceae	g__Syntrophococcus	0.00200521	0.00190104	0.000208333	0.000598958	0.00145833	0.000859375	0.000390625	0.000390625	5.20833e-05	0	0.00515625	0.00380208	0.000755208	0.000807292	0.00015625	0.00015625	0.000416667	0.000729167	0.000364583	0.00015625	0.00358073	0.00285156	0.000481771	0.000703125	0.000714286	0.000507813	0.000403646	0.000559896	0.000208333	7.8125e-05	0.000769231	0.00125	0.02669	0.332776	0.777149	0.888236	0.999478	1	1	0.999999	1	1	1	1	1
p__Firmicutes	c__Clostridia	o__Oscillospirales	f__Oscillospiraceae	f__Oscillospiraceae	0.00453125	0.0003125	0.000416667	0.000182292	0.000868056	0.00140625	0.0015625	0.00216146	0.000598958	0.00151042	0.00447917	0.000677083	0.000885417	0.00132813	0.00104167	0.00148438	0.0015625	0.00265625	0.00143229	0.00210938	0.00450521	0.000494792	0.000651042	0.000755208	0.000967262	0.00144531	0.0015625	0.00240885	0.00101563	0.0018099	0.00136752	0.00176563	3.5142e-10	0.0679862	0.972611	1	1	1	0.980801	1	1	1	1	0.999573	0.999997
p__Firmicutes	c__Clostridia	o__Oscillospirales	f__Ruminococcaceae	g__Ruminococcus	0.0153906	0.0333594	0.0230469	0.0233854	0.0183681	0.0240104	0.0202344	0.021276	0.0227604	0.0257292	0.0180469	0.0370833	0.0239323	0.0248177	0.0188542	0.021875	0.01625	0.0215885	0.0227344	0.0251302	0.0167188	0.0352214	0.0234896	0.0241016	0.0186458	0.0229427	0.0182422	0.0214323	0.0227474	0.0254297	0.0228686	0.0230312	0.0221816	0.889618	0.999184	1	1	1	1	1	1	1	1	1	1
p__Firmicutes	c__Negativicutes	o__Acidaminococcales	f__Acidaminococcaceae	g__Succiniclasticum	0.0216406	0.0169271	0.0147917	0.0152604	0.0166667	0.0135937	0.0113281	0.0133073	0.0159115	0.0165885	0.0278125	0.0134896	0.0156771	0.0116667	0.0133594	0.0160156	0.013125	0.0141927	0.0189323	0.0178125	0.0247266	0.0152083	0.0152344	0.0134635	0.0147768	0.0148047	0.0122266	0.01375	0.0174219	0.0172005	0.0155743	0.0162083	0.000666952	0.561983	0.624794	0.967009	0.999976	1	0.999952	0.999996	1	1	1	0.999997	1
p__Firmicutes	c__Negativicutes	o__Veillonellales-Selenomonadales	f__Selenomonadaceae	g__Anaerovibrio	0.00372396	0.00286458	0.00119792	0.00416667	0.00201389	0.00203125	0.00296875	0.00153646	0.000807292	0.00192708	0.00632813	0.00239583	0.00125	0.00111979	0.0034375	0.00255208	0.00197917	0.00130208	0.000651042	0.0015625	0.00502604	0.00263021	0.00122396	0.00264323	0.00282738	0.00229167	0.00247396	0.00141927	0.000729167	0.00174479	0.00233173	0.00225781	0.0176369	0.856364	0.484806	0.966654	1	1	0.877855	0.999995	1	1	1	1	1
p__Firmicutes	c__Negativicutes	o__Veillonellales-Selenomonadales	f__Selenomonadaceae	g__Selenomonas	0.011875	0.00783854	0.00278646	0.0009375	0.00211806	0.00216146	0.001875	0.00484375	0.00835938	0.00851563	0.0265104	0.00953125	0.00268229	0.00190104	0.00216146	0.00229167	0.00239583	0.00539062	0.00947917	0.00942708	0.0191927	0.0086849	0.00273437	0.00141927	0.00214286	0.00222656	0.00213542	0.00511719	0.00891927	0.00897135	0.00520833	0.00717708	1.77242e-05	0.170811	0.541191	0.217017	1	1	1	1	1	1	1	1	1
p__Proteobacteria	c__Gammaproteobacteria	o__Aeromonadales	f__Succinivibrionaceae	g__Succinivibrio	0.0121875	0.0432031	0.000651042	0	0.000659722	0.00015625	0.0003125	0.000442708	0.00106771	0.000546875	0.00377604	0.00119792	0.00135417	0.000338542	0.000572917	0.00114583	0.000208333	0.000520833	0.00078125	0.000677083	0.00798177	0.0222005	0.0010026	0.000169271	0.000610119	0.000651042	0.000260417	0.000481771	0.000924479	0.000611979	0.00605769	0.00105729	0.0328536	0.103244	0.053105	0.999991	0.00500259	1	1	1	1	1	1	1	1
Decreasing with treatment effect
p__Desulfobacterota	c__Desulfovibrionia	o__Desulfovibrionales	f__Desulfovibrionaceae	g__Desulfovibrio	0.00117187	0.00104167	0.000807292	0.00174479	0.00239583	0.000859375	0.00151042	0.00127604	0.000963542	0.00111979	0.00486979	0.00125	0.00205729	0.00135417	0.001875	0.00106771	0.00161458	0.00101563	0.00132813	0.00125	0.00302083	0.00114583	0.00143229	0.00154948	0.00209821	0.000963542	0.0015625	0.00114583	0.00114583	0.0011849	0.00126068	0.00176823	0.0342157	0.065916	0.0348799	0.00511913	1	0.991745	1	1	1	1	1	1	1
p__Firmicutes	c__Clostridia	o__Lachnospirales	f__Lachnospiraceae	g__Moryella	0.00463542	0.00518229	0.00260417	0.00351563	0.00527778	0.00322917	0.00226562	0.00231771	0.00244792	0.00164062	0.00260417	0.014401	0.00354167	0.00507813	0.00372396	0.00356771	0.00317708	0.00304688	0.00132813	0.00153646	0.00361979	0.00979167	0.00307292	0.00429688	0.00438988	0.00339844	0.00272135	0.00268229	0.00188802	0.00158854	0.00326122	0.00420052	3.112e-07	0.0913721	0.00175956	0.999491	0.000170717	1	0.999989	0.999997	1	1	1	1	1
p__Bacteroidota	c__Bacteroidia	o__Bacteroidales	f__Prevotellaceae	g__Prevotellaceae_UCG-001	0.00815104	0.0213281	0.0215365	0.00875	0.0143403	0.00984375	0.0111719	0.0119271	0.0121094	0.00914062	0.0363542	0.0285938	0.0196094	0.0163542	0.0147135	0.0169531	0.0128646	0.0117969	0.0120833	0.0109115	0.0222526	0.0249609	0.0205729	0.0125521	0.0145536	0.0133984	0.0120182	0.011862	0.0120964	0.010026	0.0127911	0.0180234	0.00186856	0.00450428	0.0196863	0.000812943	0.998673	1	0.99737	1	0.998867	1	1	1	1
p__Bacteroidota	c__Bacteroidia	o__Bacteroidales	f__Prevotellaceae	g__Prevotellaceae_UCG-003	0.0307552	0.0116667	0.0292708	0.014375	0.0129167	0.0175521	0.0133594	0.0119531	0.00757812	0.0125781	0.0179167	0.0260937	0.0207552	0.0156771	0.0150781	0.0155729	0.0147135	0.0123177	0.00960937	0.0177865	0.0243359	0.0188802	0.025013	0.015026	0.0141518	0.0165625	0.0140365	0.0121354	0.00859375	0.0151823	0.0162847	0.0165521	0.00024177	0.832551	0.0322788	0.515828	0.305326	0.967655	1	1	1	1	1	1	0.99992
p__Proteobacteria	c__Gammaproteobacteria	o__Aeromonadales	f__Succinivibrionaceae	g__Succinivibrionaceae_UCG-002	0.0454948	0	0.000442708	0.00364583	0.000590278	5.20833e-05	0.00015625	5.20833e-05	0.00015625	0.000364583	0.0109375	7.8125e-05	0.000546875	2.60417e-05	0.000625	0	0.000104167	0.000286458	0.000546875	0.000416667	0.0282161	3.90625e-05	0.000494792	0.00183594	0.000610119	2.60417e-05	0.000130208	0.000169271	0.000351562	0.000390625	0.005211	0.00135677	1.2129e-07	0.0622589	0.00519057	0.00014289	1	1	1	1	1	1	1	1	1
p__Spirochaetota	c__Spirochaetia	o__Spirochaetales	f__Spirochaetaceae	g__Treponema	0.048724	0.0251563	0.0173177	0.0145833	0.0166667	0.010599	0.0196094	0.016901	0.0205469	0.0142188	0.011901	0.0140365	0.0203125	0.021901	0.0153646	0.0158854	0.0122135	0.0133854	0.0146354	0.0114583	0.0303125	0.0195964	0.0188151	0.0182422	0.0159226	0.0132422	0.0159115	0.0151432	0.0175911	0.0128385	0.0205288	0.0151094	0.00154131	0.00215069	1.45698e-05	5.24287e-07	0.829752	1	0.996643	1	0.999957	0.996281	1	0.999798	1
Increasing with no treatment effects
p__Bacteroidota	c__Bacteroidia	o__Bacteroidales	f__Bacteroidales_BS11_gut_group	g__Bacteroidales_BS11_gut_group	0	0	0.00651042	0.00505208	0.00402778	0.008125	0.00890625	0.00445312	0.0103125	0.00578125	0.0003125	0	0.00578125	0.00515625	0.00515625	0.00841146	0.00914062	0.0130729	0.00838542	0.00434896	0.00015625	0	0.00614583	0.00510417	0.00467262	0.00826823	0.00902344	0.00876302	0.00934896	0.0050651	0.00534989	0.00597656	0.00016237	0.532099	0.598342	1	1	1	1	1	1	1	0.475905	1	1
p__Bacteroidota	c__Bacteroidia	o__Bacteroidales	f__p-251-o5	g__p-251-o5	0	0.00260417	0.00606771	0.0040625	0.00204861	0.00619792	0.00307292	0.00356771	0.00221354	0.00135417	0.000182292	0.000520833	0.00390625	0.00307292	0.00190104	0.00466146	0.00328125	0.00333333	0.00208333	0.00203125	9.11458e-05	0.0015625	0.00498698	0.00356771	0.00196429	0.00542969	0.00317708	0.00345052	0.00214844	0.00169271	0.00314637	0.0024974	0.00731342	0.313944	0.980762	1	0.999899	0.999844	1	1	0.999999	1	1	1	1
p__Bacteroidota	c__Bacteroidia	o__Bacteroidales	f__Rikenellaceae	g__Rikenellaceae_RC9_gut_group	0.0446094	0.0326042	0.0410937	0.0357292	0.0464236	0.0464063	0.0561198	0.0574479	0.0580469	0.0495833	0.0373698	0.0386198	0.0354167	0.04	0.0413281	0.0473698	0.0504687	0.0600521	0.0542188	0.0497656	0.0409896	0.035612	0.0382552	0.0378646	0.0435119	0.046888	0.0532943	0.05875	0.0561328	0.0496745	0.0468162	0.0454609	6.39092e-06	0.546024	0.865678	0.999872	0.999991	0.999997	1	1	1	0.999997	1	1	1
p__Bacteroidota	c__Bacteroidia	o__Bacteroidales	f__Rikenellaceae	g__U29-B03	0.00341146	0.000260417	0.000598958	0.000416667	0.000138889	0.00213542	0.00359375	0.00158854	0.00151042	0.00257813	0.00119792	0.000520833	0.00015625	0.000338542	0.00101563	0.001875	0.00236979	0.00338542	0.00197917	0.00247396	0.00230469	0.000390625	0.000377604	0.000377604	0.000639881	0.00200521	0.00298177	0.00248698	0.00174479	0.00252604	0.00166132	0.00153125	0.00225581	0.769344	0.49326	0.901854	1	1	1	1	1	0.999883	0.984943	1	1
p__Cyanobacteria	c__Vampirivibrionia	o__Gastranaerophilales	f__Gastranaerophilales	g__Gastranaerophilales	0.016849	0.00752604	0.0205729	0.036901	0.0312847	0.0228385	0.0159635	0.0161198	0.0175521	0.0184896	0.00408854	0.00507813	0.0217969	0.0280729	0.0191406	0.0198438	0.0282292	0.0164844	0.0182812	0.0189062	0.0104688	0.00630208	0.0211849	0.032487	0.0243452	0.0213411	0.0220964	0.0163021	0.0179167	0.0186979	0.0201309	0.0179922	2.65665e-05	0.258544	0.223495	0.865882	1	1	0.996853	0.956561	1	0.907385	1	1	1
p__Elusimicrobiota	c__Elusimicrobia	o__Elusimicrobiales	f__Elusimicrobiaceae	g__Elusimicrobium	0.000208333	0.000416667	0.000520833	0.00200521	0.00125	0.00148438	0.00132813	0.00138021	0.00132813	0.00148438	0.00148438	0.000104167	5.20833e-05	0.00171875	0.000859375	0.000260417	0.00322917	0.0021875	0.00216146	0.00153646	0.000846354	0.000260417	0.000286458	0.00186198	0.00102679	0.000872396	0.00227865	0.00178385	0.00174479	0.00151042	0.00113782	0.00135937	0.045705	0.459829	0.463935	0.9982	1	1	1	1	0.998909	0.896515	0.999998	0.999996	1
p__Fibrobacterota	c__Fibrobacteria	o__Fibrobacterales	f__Fibrobacteraceae	g__Fibrobacter	0.0153906	0.0181771	0.0235677	0.0174219	0.0163542	0.0252604	0.0327083	0.0339323	0.0389323	0.0285677	0.0127083	0.0152083	0.0184375	0.02	0.0260937	0.0189844	0.0304167	0.0257552	0.0263542	0.0269792	0.0140495	0.0166927	0.0210026	0.0187109	0.0219196	0.0221224	0.0315625	0.0298437	0.0326432	0.0277734	0.0252537	0.0220937	0.000132244	0.112596	0.503854	1	1	0.999997	1	0.992503	0.999938	1	0.99801	0.857417	1
p__Firmicutes	c__Bacilli	o__Acholeplasmatales	f__Acholeplasmataceae	g__Anaeroplasma	0.00424479	0.00721354	0.0107031	0.00822917	0.006875	0.00890625	0.00533854	0.0075	0.0103646	0.0101563	0.00559896	0.00979167	0.013099	0.00776042	0.0121354	0.00872396	0.00515625	0.00486979	0.00880208	0.009375	0.00492188	0.0085026	0.011901	0.00799479	0.00988095	0.0088151	0.0052474	0.0061849	0.00958333	0.00976562	0.00798077	0.00853125	0.0224292	0.577669	0.781	1	0.999994	0.999998	1	0.974101	1	1	0.999991	1	1
p__Firmicutes	c__Bacilli	o__RF39	f__RF39	g__RF39	0.0084375	0.01125	0.0203385	0.0139063	0.0149653	0.0138542	0.0153906	0.0148698	0.014401	0.00921875	0.00229167	0.0136458	0.028151	0.0192448	0.0170573	0.0140104	0.0184896	0.0135937	0.0133333	0.0125521	0.00536458	0.0124479	0.0242448	0.0165755	0.0161607	0.0139323	0.0169401	0.0142318	0.0138672	0.0108854	0.0136298	0.015237	0.000740071	0.327724	0.777254	0.999171	1	0.988367	0.999896	1	1	1	1	1	1
p__Firmicutes	c__Clostridia	o__Christensenellales	f__Christensenellaceae	g__Christensenellaceae_R-7_group	0.0170052	0.0198438	0.0457031	0.0504427	0.0553472	0.0515885	0.0489844	0.0513281	0.0401042	0.0448698	0.00778646	0.0297656	0.0386979	0.0470573	0.046901	0.0498437	0.0497656	0.0486198	0.0427865	0.0454948	0.0123958	0.0248047	0.0422005	0.04875	0.0505208	0.0507161	0.049375	0.049974	0.0414453	0.0451823	0.0421928	0.0406719	4.53124e-08	0.540186	0.916082	0.999902	0.99977	0.999999	1	0.999995	1	1	1	1	1
p__Firmicutes	c__Clostridia	o__Lachnospirales	f__Lachnospiraceae	g__[Eubacterium]_hallii_group	0.00388021	0.00127604	0.0015625	0.00171875	0.00277778	0.00322917	0.00317708	0.00356771	0.00372396	0.00447917	0.00317708	0.00109375	0.000625	0.00244792	0.00424479	0.00325521	0.00273437	0.00455729	0.00388021	0.00276042	0.00352865	0.0011849	0.00109375	0.00208333	0.00361607	0.00324219	0.00295573	0.0040625	0.00380208	0.00361979	0.00294338	0.0028776	0.000696132	0.810271	0.688447	1	1	0.999997	1	0.999341	1	1	0.999994	1	0.988694
p__Firmicutes	c__Clostridia	o__Lachnospirales	f__Lachnospiraceae	g__[Eubacterium]_ruminantium_group	0.00432292	0.0251302	0.0065625	0.00984375	0.0090625	0.0145052	0.00729167	0.0125	0.0116146	0.0188542	0.00502604	0.0134375	0.0120573	0.00791667	0.00807292	0.0126563	0.00622396	0.0104688	0.0164583	0.012474	0.00467448	0.0192839	0.0093099	0.00888021	0.00849702	0.0135807	0.00675781	0.0114844	0.0140365	0.0156641	0.0120433	0.0104792	0.000396602	0.290371	0.264978	1	0.478569	0.999101	1	1	1	1	1	0.999848	0.994961
p__Firmicutes	c__Clostridia	o__Lachnospirales	f__Lachnospiraceae	g__[Eubacterium]_xylanophilum_group	0.000520833	0	0.00223958	0.00164062	0.00159722	0.00104167	0.00322917	0.00195312	0.00333333	0.00247396	0.000703125	0.000703125	0.00192708	0.00265625	0.00195312	0.00203125	0.00182292	0.00289062	0.00203125	0.00252604	0.000611979	0.000351562	0.00208333	0.00214844	0.0018006	0.00153646	0.00252604	0.00242187	0.00268229	0.0025	0.00180823	0.00192448	0.00879498	0.70366	0.583997	1	1	1	0.999936	1	0.999956	0.995235	0.999981	0.998125	1
p__Firmicutes	c__Clostridia	o__Lachnospirales	f__Lachnospiraceae	g__Lachnospiraceae_AC2044_group	7.8125e-05	0.000677083	0.00747396	0.00341146	0.00482639	0.00614583	0.00835938	0.00677083	0.008125	0.00442708	0.000598958	0.0025	0.00408854	0.00690104	0.00372396	0.00570312	0.00450521	0.00559896	0.00494792	0.00609375	0.000338542	0.00158854	0.00578125	0.00515625	0.00419643	0.00592448	0.00643229	0.0061849	0.00653646	0.00526042	0.00503472	0.00446615	2.74963e-05	0.351883	0.0935066	1	0.999971	0.945821	0.930345	1	1	0.853652	1	0.970108	0.999993
p__Firmicutes	c__Clostridia	o__Lachnospirales	f__Lachnospiraceae	g__Lachnospiraceae_ND3007_group	0.000911458	0.00161458	0.00744792	0.00638021	0.00986111	0.0096875	0.00830729	0.0102604	0.00679687	0.00919271	0	0.0025	0.00625	0.00705729	0.0136979	0.00739583	0.0090625	0.009375	0.00804688	0.00971354	0.000455729	0.00205729	0.00684896	0.00671875	0.0120536	0.00854167	0.0086849	0.00981771	0.00742187	0.00945312	0.00697382	0.0073099	0.000296795	0.849202	0.98852	1	1	1	1	0.999942	1	1	1	1	1
p__Firmicutes	c__Clostridia	o__Lachnospirales	f__Lachnospiraceae	g__Lachnospiraceae_NK4A136_group	0.000677083	0.011901	0.00671875	0.00315104	0.00357639	0.00421875	0.00622396	0.00429688	0.00591146	0.00515625	0.000442708	0.00278646	0.00635417	0.00494792	0.00322917	0.00588542	0.005	0.00234375	0.00450521	0.00411458	0.000559896	0.00734375	0.00653646	0.00404948	0.00337798	0.00505208	0.00561198	0.00332031	0.00520833	0.00463542	0.00522436	0.00396094	0.0361878	0.137896	0.217589	1	0.0801464	1	1	1	1	1	1	1	1
p__Firmicutes	c__Clostridia	o__Lachnospirales	f__Lachnospiraceae	g__Lachnospiraceae_XPB1014_group	0.00244792	0	0.0129167	0.0117448	0.00857639	0.00802083	0.01	0.00921875	0.00940104	0.00789063	0.000182292	0.000703125	0.0166146	0.0119531	0.00567708	0.00455729	0.00721354	0.00739583	0.00713542	0.00765625	0.0013151	0.000351562	0.0147656	0.011849	0.00691964	0.00628906	0.00860677	0.00830729	0.00826823	0.00777344	0.00800748	0.00690885	6.67674e-09	0.21843	0.770963	0.999998	1	0.998347	1	0.999977	0.999119	0.99996	1	0.999998	1
p__Firmicutes	c__Clostridia	o__Lachnospirales	f__Lachnospiraceae	g__Pseudobutyrivibrio	0.00635417	0.00526042	0.0101563	0.00635417	0.00885417	0.00739583	0.00684896	0.00723958	0.0136719	0.0109635	0.00236979	0.00625	0.00752604	0.00903646	0.00778646	0.00721354	0.00583333	0.008125	0.0122917	0.0120833	0.00436198	0.00575521	0.00884115	0.00769531	0.00824405	0.00730469	0.00634115	0.00768229	0.0129818	0.0115234	0.00829594	0.00785156	0.000351066	0.578442	0.785166	0.987483	1	0.999938	0.999915	1	1	1	1	1	1
p__Firmicutes	c__Clostridia	o__Oscillospirales	f__Oscillospiraceae	g__Colidextribacter	0.001875	0	0.00382812	0.00744792	0.00371528	0.00713542	0.00768229	0.00786458	0.00627604	0.00929687	0	0.000338542	0.00364583	0.0101823	0.00763021	0.00606771	0.00622396	0.00591146	0.00658854	0.00867188	0.0009375	0.000169271	0.00373698	0.0088151	0.00595238	0.00660156	0.00695313	0.00688802	0.00643229	0.00898437	0.00555823	0.00552604	0.000421067	0.961471	0.933245	1	1	1	0.999992	0.999471	1	1	1	1	1
p__Firmicutes	c__Clostridia	o__Oscillospirales	f__Oscillospiraceae	g__NK4A214_group	0.0258333	0.0199219	0.0235938	0.033125	0.0418056	0.0347396	0.027526	0.0274219	0.029401	0.0311458	0.0129948	0.0296615	0.0227344	0.028151	0.0379167	0.0313021	0.0375781	0.038776	0.0322656	0.0328385	0.0194141	0.0247917	0.0231641	0.030638	0.0395833	0.0330208	0.0325521	0.033099	0.0308333	0.0319922	0.0291346	0.0304219	0.0106468	0.651307	0.290142	0.936585	0.996674	1	1	1	1	0.995663	0.983733	1	1
p__Firmicutes	c__Clostridia	o__Oscillospirales	f__Oscillospiraceae	g__Papillibacter	0.000260417	0	0.00231771	0.00328125	0.00465278	0.00614583	0.00625	0.00770833	0.00882812	0.0078125	0	0.0003125	0.00109375	0.00403646	0.00440104	0.00606771	0.00648437	0.00903646	0.00875	0.008125	0.000130208	0.00015625	0.00170573	0.00365885	0.00450893	0.00610677	0.00636719	0.0083724	0.00878906	0.00796875	0.00472756	0.00483073	1.62986e-18	0.779183	0.970011	1	1	0.999962	1	1	1	1	0.999887	1	1
p__Firmicutes	c__Clostridia	o__Oscillospirales	f__UCG-010	g__UCG-010	0.0021875	0.00122396	0.00731771	0.00502604	0.00600694	0.00755208	0.00783854	0.00867188	0.00903646	0.00643229	0.000859375	0.00229167	0.00518229	0.00445312	0.00481771	0.00570312	0.00929687	0.00822917	0.00895833	0.00669271	0.00152344	0.00175781	0.00625	0.00473958	0.00532738	0.0066276	0.00856771	0.00845052	0.0089974	0.0065625	0.00613248	0.00564844	1.74677e-07	0.434327	0.931887	1	1	0.999787	1	1	0.999973	0.999999	1	1	1
p__Firmicutes	c__Clostridia	o__Peptostreptococcales-Tissierellales	f__Anaerovoracaceae	g__Anaerovorax	0.000104167	0.000546875	0.00122396	0.00130208	0.00152778	0.00148438	0.00177083	0.00171875	0.00190104	0.00122396	0.000885417	0.00114583	0.00158854	0.00138021	0.0015625	0.00140625	0.00135417	0.00304688	0.00140625	0.00171875	0.000494792	0.000846354	0.00140625	0.00134115	0.00154762	0.00144531	0.0015625	0.00238281	0.00165365	0.00147135	0.00127404	0.00154948	0.00436637	0.1359	0.469294	0.997151	0.999919	1	1	1	1	1	0.696146	0.999996	0.999996
p__Firmicutes	c__Clostridia	o__Peptostreptococcales-Tissierellales	f__Anaerovoracaceae	g__Family_XIII_AD3011_group	0.00257813	0.00169271	0.00348958	0.00567708	0.0078125	0.00643229	0.00627604	0.006875	0.00427083	0.00546875	0.00398438	0.00421875	0.00385417	0.00450521	0.00625	0.00604167	0.00625	0.00742187	0.00565104	0.00419271	0.00328125	0.00295573	0.00367187	0.00509115	0.00691964	0.00623698	0.00626302	0.00714844	0.00496094	0.00483073	0.00498665	0.00523698	0.00527199	0.708574	0.802646	0.999999	0.993806	1	1	0.999998	1	1	1	0.999999	1
p__Firmicutes	c__Clostridia	o__Peptostreptococcales-Tissierellales	f__Anaerovoracaceae	g__Mogibacterium	0.00591146	0.00674479	0.00604167	0.00882812	0.0114236	0.0103385	0.00708333	0.00960937	0.00760417	0.00726563	0.0040625	0.0113542	0.00625	0.00794271	0.0100781	0.0107031	0.00960937	0.00950521	0.00721354	0.00914062	0.00498698	0.00904948	0.00614583	0.00838542	0.0106548	0.0105208	0.00834635	0.00955729	0.00740885	0.00820313	0.00799947	0.00858594	0.0216461	0.472531	0.681358	0.999999	0.88561	1	1	1	1	0.999859	1	1	0.999999
p__Patescibacteria	c__Gracilibacteria	o__Absconditabacteriales_(SR1)	f__Absconditabacteriales_(SR1)	g__Absconditabacteriales_(SR1)	0.000494792	0.00226562	0.00192708	0.00382812	0.00819444	0.00890625	0.0111979	0.00825521	0.00984375	0.0107812	0.00179688	0.000989583	0.000546875	0.00427083	0.00601563	0.00875	0.010599	0.01	0.00877604	0.0110417	0.00114583	0.0016276	0.00123698	0.00404948	0.0069494	0.00882812	0.0108984	0.0091276	0.0093099	0.0109115	0.00652778	0.00627865	1.40994e-12	0.689826	0.950236	1	1	1	1	0.999972	1	1	0.999997	1	1
p__Patescibacteria	c__Saccharimonadia	o__Saccharimonadales	f__Saccharimonadaceae	g__Candidatus_Saccharimonas	0.00526042	0.00315104	0.0116406	0.0135417	0.0105556	0.0113021	0.0155208	0.00804688	0.0101823	0.00921875	0.00304688	0.00388021	0.00528646	0.00854167	0.00984375	0.0105469	0.0132552	0.0107552	0.0105469	0.01	0.00415365	0.00351563	0.00846354	0.0110417	0.0101488	0.0109245	0.014388	0.00940104	0.0103646	0.00960937	0.00982372	0.00857031	3.52762e-07	0.0961826	0.227228	0.999987	1	0.459928	0.845223	1	1	0.999984	0.999754	1	1
p__Proteobacteria	c__Alphaproteobacteria	o__Rickettsiales	o__Rickettsiales	o__Rickettsiales	0	0	0.00442708	0.00190104	0.00256944	0.000234375	0.00138021	0.000833333	0.00291667	0.00341146	0.000182292	0.000182292	0.00572917	0.00322917	0.00169271	0.000546875	0.00148438	0.00143229	0.00244792	0.00197917	9.11458e-05	9.11458e-05	0.00507813	0.0025651	0.00206845	0.000390625	0.00143229	0.00113281	0.00268229	0.00269531	0.00174679	0.00189062	0.0139676	0.824078	0.992907	1	1	1	1	1	1	1	1	1	1
p__Proteobacteria	c__Gammaproteobacteria	o__Burkholderiales	f__Sutterellaceae	g__Sutterella	0.00151042	0.000677083	0.0015625	0.00260417	0.00159722	0.00291667	0.00119792	0.00200521	0.00247396	0.00273437	0.000234375	0.00192708	0.00398438	0.00341146	0.00268229	0.0028125	0.0025	0.00140625	0.00265625	0.0034375	0.000872396	0.00130208	0.00277344	0.00300781	0.00221726	0.00286458	0.00184896	0.00170573	0.0025651	0.00308594	0.00193643	0.00250521	0.0460453	0.0975132	0.454198	0.999523	0.999639	0.741632	1	0.999985	1	0.999377	1	1	1
p__Synergistota	c__Synergistia	o__Synergistales	f__Synergistaceae	f__Synergistaceae	0	0.00234375	0.00442708	0.00330729	0.00493056	0.00484375	0.00377604	0.00322917	0.00440104	0.00364583	0.00169271	0.000442708	0.00179688	0.00184896	0.00283854	0.00442708	0.00453125	0.00520833	0.00630208	0.00510417	0.000846354	0.00139323	0.00311198	0.00257813	0.00373512	0.00463542	0.00415365	0.00421875	0.00535156	0.004375	0.00345353	0.00341927	0.00118307	0.930833	0.201512	0.99984	0.999219	0.968477	0.999982	0.999017	1	1	0.99868	0.999257	0.999983
p__Verrucomicrobiota	c__Kiritimatiellae	o__WCHB1-41	f__WCHB1-41	g__WCHB1-41	0.00653646	0.0177344	0.0316927	0.0295833	0.0428125	0.0242969	0.04125	0.0442448	0.0464063	0.0345833	0.0101823	0.0208073	0.0483594	0.0371875	0.0254427	0.0393229	0.0430729	0.0402344	0.0322396	0.0325781	0.00835938	0.0192708	0.040026	0.0333854	0.0328869	0.0318099	0.0421615	0.0422396	0.0393229	0.0335807	0.0316346	0.0329427	0.00245228	0.737395	0.614464	1	1	0.99722	1	0.998099	0.999132	1	1	0.999664	1
p__Verrucomicrobiota	c__Lentisphaeria	o__Victivallales	f__vadinBE97	g__vadinBE97	0.000182292	0.000286458	0.00390625	0.00505208	0.00309028	0.00427083	0.00497396	0.00341146	0.00528646	0.00567708	0.000442708	0.000130208	0.00674479	0.00484375	0.00372396	0.00382812	0.00539062	0.00411458	0.00427083	0.00453125	0.0003125	0.000208333	0.00532552	0.00494792	0.00345238	0.00404948	0.00518229	0.00376302	0.00477865	0.00510417	0.00362714	0.00380208	5.21104e-06	0.71772	0.855897	1	1	0.950717	1	1	1	1	1	1	1
Increasing with significant treatment effects
p__Firmicutes	c__Clostridia	o__Lachnospirales	f__Lachnospiraceae	g__[Eubacterium]_ventriosum_group	0.00197917	0.00135417	0.000416667	0.00841146	0.00177083	0.0034375	0.00283854	0.00333333	0.00299479	0.00346354	0.000807292	0.000625	0.00101563	0.00182292	0.00354167	0.00289062	0.00427083	0.00375	0.00296875	0.0015625	0.00139323	0.000989583	0.000716146	0.00511719	0.00278274	0.00316406	0.00355469	0.00354167	0.00298177	0.00251302	0.00303152	0.00232552	0.00603776	0.160292	0.0316592	1	1	1	0.0120567	0.99993	1	0.999991	1	1	0.999433
p__Firmicutes	c__Clostridia	o__Lachnospirales	f__Lachnospiraceae	g__Butyrivibrio	0.0179687	0.00473958	0.0157031	0.0110677	0.00545139	0.008125	0.0161458	0.0146094	0.0228906	0.0158073	0.00578125	0.00721354	0.0121094	0.0140885	0.00854167	0.0103646	0.00546875	0.0114583	0.0135156	0.0127865	0.011875	0.00597656	0.0139063	0.0125781	0.00721726	0.00924479	0.0108073	0.0130339	0.0182031	0.0142969	0.0134509	0.0101328	0.00672522	0.0193895	0.0589599	0.306661	1	0.999997	1	1	1	0.550444	1	0.768262	1
p__Firmicutes	c__Clostridia	o__Lachnospirales	f__Lachnospiraceae	g__probable_genus_10	0	0.00106771	0.00169271	0.000286458	0.00197917	0.00130208	0.00476562	0.00260417	0.00260417	0.00315104	0.000416667	0.00291667	0.00166667	0.00143229	0.00138021	0.00078125	0.00104167	0.00294271	0.00268229	0.000807292	0.000208333	0.00199219	0.00167969	0.000859375	0.0016369	0.00104167	0.00290365	0.00277344	0.00264323	0.00197917	0.00194444	0.00160677	0.00693746	0.315093	0.0186862	1	0.957352	1	0.999851	1	1	0.0691855	1	1	0.752857
p__Firmicutes	c__Clostridia	o__Clostridia	f__Hungateiclostridiaceae	g__Saccharofermentans	0.00583333	0.0155729	0.0135677	0.018776	0.0159375	0.0220833	0.0252344	0.0203906	0.0217969	0.0238802	0.00377604	0.0101302	0.0151823	0.0133073	0.0151562	0.0188281	0.0136458	0.0178906	0.0190885	0.0172135	0.00480469	0.0128516	0.014375	0.0160417	0.0154911	0.0204557	0.0194401	0.0191406	0.0204427	0.0205469	0.0183681	0.0144219	0.000158398	0.0105892	0.794127	1	0.999669	1	0.999675	1	1	0.605041	1	1	0.99598
p__Firmicutes	c__Clostridia	o__Oscillospirales	f__Oscillospiraceae	g__UCG-005	0.00171875	0.00148438	0.00265625	0.00580729	0.00628472	0.00833333	0.00752604	0.00455729	0.00697917	0.00648437	0.000546875	0.00151042	0.00296875	0.005	0.00466146	0.00677083	0.00817708	0.01125	0.00875	0.00752604	0.00113281	0.0014974	0.0028125	0.00540365	0.00535714	0.00755208	0.00785156	0.00790365	0.00786458	0.00700521	0.00515491	0.00571615	7.05794e-10	0.281077	0.0327216	1	1	1	1	0.99999	0.999982	1	0.0158874	0.999883	1
No effect of age but significant treatment effect
p__Bacteroidota	c__Bacteroidia	o__Bacteroidales	f__Prevotellaceae	g__Paraprevotella	0.00078125	0.0173958	0.013151	0.00721354	0.0132986	0.00833333	0.00833333	0.00614583	0.0065625	0.00877604	0.0465365	0.020026	0.00888021	0.006875	0.0096875	0.0116146	0.0119792	0.00825521	0.00684896	0.00893229	0.0236589	0.0187109	0.0110156	0.00704427	0.0112351	0.00997396	0.0101563	0.00720052	0.00670573	0.00885417	0.00888889	0.0139635	0.327139	0.11789	0.0468912	0.00426861	1	1	1	1	1	1	1	1	1
p__Bacteroidota	c__Bacteroidia	o__Bacteroidales	f__Prevotellaceae	g__Prevotella	0.227891	0.282552	0.223828	0.240417	0.219479	0.242682	0.213411	0.216484	0.20487	0.222005	0.292786	0.270495	0.258359	0.228307	0.288568	0.255599	0.227422	0.220573	0.231953	0.245859	0.260339	0.276523	0.241094	0.234362	0.258958	0.249141	0.220417	0.218529	0.218411	0.233932	0.229615	0.251992	0.18286	0.0330587	0.712525	0.879144	1	0.999935	1	0.899177	1	1	1	0.999997	1
p__Bacteroidota	c__Bacteroidia	o__Bacteroidales	f__Prevotellaceae	g__Prevotellaceae_Ga6A1_group	0.00375	0.008125	0.00208333	0.00255208	0.00631944	0.00236979	0.0040625	0.00434896	0.00296875	0.00236979	0.00132813	0.00255208	0.00140625	0.00166667	0.00440104	0.0021875	0.00244792	0.00169271	0.00195312	0.00242187	0.00253906	0.00533854	0.00174479	0.00210938	0.00522321	0.00227865	0.00325521	0.00302083	0.00246094	0.00239583	0.0038328	0.00220573	0.121523	0.00756066	0.682481	0.999064	0.316962	1	1	0.999989	1	0.999998	0.99692	1	1
p__Firmicutes	c__Clostridia	o__Lachnospirales	f__Defluviitaleaceae	g__Defluviitaleaceae_UCG-011	0.000989583	0.00111979	0.00213542	0.00140625	0.00236111	0.00132813	0.00122396	0.00169271	0.000598958	0.000859375	0.00335937	0.00283854	0.00111979	0.00192708	0.00135417	0.00195312	0.00127604	0.00127604	0.000963542	0.000885417	0.00217448	0.00197917	0.0016276	0.00166667	0.00178571	0.00164062	0.00125	0.00148438	0.00078125	0.000872396	0.00134615	0.00169531	0.14686	0.136135	0.0307527	0.132805	0.649739	0.995836	1	0.998541	0.999995	1	1	1	1
p__Firmicutes	c__Clostridia	o__Lachnospirales	f__Lachnospiraceae	g__Lachnospiraceae_UCG-009	0	0.00046875	0.00273437	0.000859375	0.00229167	0.00263021	0.00278646	0.00286458	0.00372396	0.00148438	0.000416667	0	0.00117187	0.00114583	0.000755208	0.00109375	0.00117187	0.00145833	0.00166667	0.00138021	0.000208333	0.000234375	0.00195312	0.0010026	0.00141369	0.00186198	0.00197917	0.00216146	0.00269531	0.00143229	0.0019765	0.00102604	0.130089	0.0231704	0.874753	1	1	0.999427	1	0.999836	0.999521	0.999091	0.999861	0.984438	1
p__Firmicutes	c__Clostridia	o__Lachnospirales	f__Lachnospiraceae	g__Roseburia	0.00169271	0.000182292	0.00161458	0.000286458	0.000833333	0.000651042	0.00117187	0.00174479	0.00140625	0.00111979	0.000234375	0.00153646	0.000703125	0.00234375	0.00135417	0.00153646	0.000625	0.00132813	0.000703125	0.00145833	0.000963542	0.000859375	0.00115885	0.0013151	0.00113095	0.00109375	0.000898438	0.00153646	0.00105469	0.00128906	0.00107639	0.00118229	0.969686	0.658406	0.036382	0.910579	0.951492	0.999439	0.417762	1	0.999619	1	1	0.999987	1
p__Firmicutes	c__Clostridia	o__Peptostreptococcales-Tissierellales	f__Anaerovoracaceae	g__[Eubacterium]_nodatum_group	0.000546875	0.000807292	0.000859375	0.000677083	0.000277778	0.00119792	0.000625	0.00015625	0.00140625	0.00200521	0.00309896	0.00440104	0.000963542	0.0009375	0.000911458	0.00106771	0.000755208	0.00177083	0.000755208	0.00117187	0.00182292	0.00260417	0.000911458	0.000807292	0.000639881	0.00113281	0.000690104	0.000963542	0.00108073	0.00158854	0.000870726	0.00158333	0.152329	0.0229963	0.0412223	0.518256	0.0557457	1	1	1	1	1	0.979496	1	0.999997
No statistically significant effects
d__Bacteria	d__Bacteria	d__Bacteria	d__Bacteria	d__Bacteria	0.000859375	0.00255208	0.00260417	0.00471354	0.00326389	0.00335937	0.00255208	0.00356771	0.00341146	0.00536458	0.000546875	0.00424479	0.00315104	0.00299479	0.00182292	0.00255208	0.00375	0.00414063	0.00289062	0.00234375	0.000703125	0.00339844	0.0028776	0.00385417	0.00244048	0.00295573	0.00315104	0.00385417	0.00315104	0.00385417	0.00322382	0.00284375	0.184108	0.464788	0.575291	1	0.999877	1	0.999855	0.999997	1	0.999999	1	1	0.912804
p__Actinobacteriota	c__Coriobacteriia	o__Coriobacteriales	f__Atopobiaceae	g__Olsenella	0.000442708	0.00153646	0.00109375	0.00367187	0.000833333	0.00236979	0.00130208	0.00169271	0.00161458	0.0025	0.00820313	0.00229167	0.00135417	0.00239583	0.00270833	0.00252604	0.00130208	0.00182292	0.00242187	0.00333333	0.00432292	0.00191406	0.00122396	0.00303385	0.00190476	0.00244792	0.00130208	0.00175781	0.00201823	0.00291667	0.0017281	0.00283594	0.770941	0.140777	0.385169	0.14419	1	1	1	1	1	1	1	1	1
p__Actinobacteriota	c__Coriobacteriia	o__Coriobacteriales	f__Eggerthellaceae	f__Eggerthellaceae	0.00138021	0.000494792	0.0003125	0.00166667	0.00149306	0.00242187	0.00111979	0.001875	0.00111979	0.00255208	0.000807292	0.00244792	0.000286458	0.000755208	0.00255208	0.000859375	0.000442708	0.00239583	0.00135417	0.00195312	0.00109375	0.00147135	0.000299479	0.00121094	0.00209821	0.00164062	0.00078125	0.00213542	0.00123698	0.0022526	0.00144231	0.00138542	0.226657	0.828027	0.515174	1	0.947036	1	0.999997	0.999991	0.994495	1	1	1	1
p__Bacteroidota	c__Bacteroidia	o__Bacteroidales	f__Bacteroidales_RF16_group	g__Bacteroidales_RF16_group	0.0295052	0.0267187	0.0254167	0.0313542	0.0471181	0.0250781	0.021849	0.0239583	0.0209375	0.0219271	0.00820313	0.018724	0.0348177	0.0358854	0.0285938	0.026901	0.0292969	0.0186458	0.026224	0.025651	0.0188542	0.0227214	0.0301172	0.0336198	0.0365327	0.0259896	0.0255729	0.0213021	0.0235807	0.0237891	0.0268803	0.0252943	0.286295	0.55677	0.335839	0.81022	0.999999	0.999984	1	0.966594	1	1	1	1	1
p__Bacteroidota	c__Bacteroidia	o__Bacteroidales	f__F082	g__F082	0.0115885	0.0183073	0.0218229	0.0233333	0.0180556	0.0149219	0.0173958	0.017526	0.00893229	0.0104948	0.0129687	0.0223958	0.0211458	0.0127604	0.0161979	0.0155729	0.0180469	0.010625	0.0122917	0.00979167	0.0122786	0.0203516	0.0214844	0.0180469	0.016994	0.0152474	0.0177214	0.0140755	0.010612	0.0101432	0.0161912	0.0151797	0.0869887	0.569801	0.793425	1	1	1	0.950206	1	1	1	0.999606	1	1
p__Bacteroidota	c__Bacteroidia	o__Bacteroidales	f__Prevotellaceae	f__Prevotellaceae	0.00880208	0.00934896	0.00489583	0.00585938	0.0071875	0.00382812	0.0025	0.00544271	0.00356771	0.00273437	0.0059375	0.00763021	0.00221354	0.00382812	0.00903646	0.00632813	0.00494792	0.0028125	0.005625	0.00536458	0.00736979	0.00848958	0.00355469	0.00484375	0.00824405	0.00507813	0.00372396	0.0041276	0.00459635	0.00404948	0.00537126	0.0053724	0.155699	0.941999	0.719495	0.999984	1	0.999994	1	1	0.999998	0.999998	0.999996	1	0.999995
p__Bacteroidota	c__Bacteroidia	o__Bacteroidales	f__Prevotellaceae	g__Prevotellaceae_NK3B31_group	0.00111979	0.00143229	0.00614583	0.00432292	0.00420139	0.00122396	0.00226562	0.00289062	0.00289062	0.0021875	0.00286458	0.00820313	0.00158854	0.00210938	0.00221354	0.000911458	0.00153646	0.00351563	0.00309896	0.00223958	0.00199219	0.00481771	0.00386719	0.00321615	0.00306548	0.00106771	0.00190104	0.00320312	0.00299479	0.00221354	0.00283387	0.00282812	0.754586	0.98359	0.300393	1	0.578023	0.971578	0.999998	1	1	1	1	1	1
p__Bacteroidota	c__Bacteroidia	o__Bacteroidales	f__Prevotellaceae	g__Prevotellaceae_YAB2003_group	0.00135417	0.00385417	0.00127604	0.00265625	0.000625	0.00078125	0.000755208	0.00161458	0.00247396	0.00158854	0.00640625	0.00289062	0.000625	0.00221354	0.00153646	0.000572917	0.00078125	0.00148438	0.00229167	0.00221354	0.00388021	0.0033724	0.000950521	0.0024349	0.00114583	0.000677083	0.000768229	0.00154948	0.00238281	0.00190104	0.00172543	0.00210156	0.331689	0.544305	0.694933	0.606905	1	1	1	1	1	1	1	1	1
p__Bacteroidota	c__Bacteroidia	o__Bacteroidales	f__Rikenellaceae	g__SP3-e08	0.000911458	0.00276042	0.00015625	0.000494792	0.000243056	0.000625	0.000677083	0.00114583	0.000598958	0.000989583	0.000755208	0.00192708	0.000989583	0.00114583	0.000598958	0.0015625	0.00658854	0.00125	0.000703125	0.0015625	0.000833333	0.00234375	0.000572917	0.000820312	0.000446429	0.00109375	0.00363281	0.00119792	0.000651042	0.00127604	0.000876068	0.00170833	0.542182	0.200446	0.623824	1	1	1	1	1	1	0.356483	1	1	1
p__Bacteroidota	c__Bacteroidia	o__Bacteroidales	o__Bacteroidales	o__Bacteroidales	0.0130729	0.00838542	0.00651042	0.00666667	0.0119097	0.00888021	0.00817708	0.0111458	0.0096875	0.0129687	0.00903646	0.00705729	0.00554687	0.00739583	0.00739583	0.00984375	0.0122396	0.0120833	0.0127344	0.0114062	0.0110547	0.00772135	0.00602865	0.00703125	0.00933036	0.00936198	0.0102083	0.0116146	0.0112109	0.0121875	0.00968483	0.00947396	0.0562523	0.829798	0.573691	0.997673	1	1	1	0.996048	1	0.997213	1	0.999944	1
p__Chloroflexi	c__Anaerolineae	o__Anaerolineales	f__Anaerolineaceae	g__Flexilinea	0.000885417	0.000625	0.00351563	0.00125	0.00295139	0.00158854	0.00135417	0.000859375	0.000807292	0.00101563	0.000364583	0.00296875	0.00239583	0.00221354	7.8125e-05	0.00122396	0.00132813	0.00153646	0.00184896	0.00015625	0.000625	0.00179688	0.00295573	0.00173177	0.00130952	0.00140625	0.00134115	0.00119792	0.00132813	0.000585937	0.00144765	0.00141146	0.0867705	0.917309	0.0595064	1	0.685304	0.99981	0.999978	0.459528	1	1	1	0.999928	0.999996
p__Firmicutes	c__Bacilli	o__Erysipelotrichales	f__Erysipelatoclostridiaceae	g__UCG-004	0.000807292	0.00255208	0.00557292	0.0046875	0.00493056	0.00890625	0.00697917	0.0034375	0.0053125	0.00632813	0.00885417	0.00421875	0.00661458	0.00518229	0.00486979	0.00510417	0.00442708	0.00385417	0.00494792	0.0084375	0.00483073	0.00338542	0.00609375	0.0049349	0.00489583	0.00700521	0.00570312	0.00364583	0.00513021	0.00738281	0.00495192	0.00565104	0.237804	0.322313	0.0558698	0.0667923	1	1	1	1	0.972079	0.99976	1	1	0.999986
p__Firmicutes	c__Bacilli	o__Lactobacillales	f__Lactobacillaceae	g__Lactobacillus	0.00661458	0.00411458	0.00614583	0.0146354	0.00201389	0.00325521	0.00369792	0.00127604	0.0015625	0.00231771	0.00390625	0.00992188	0.00627604	0.0298698	0.00505208	0.00239583	0.00171875	0.00283854	0.00236979	0.00179688	0.00526042	0.00701823	0.00621094	0.0222526	0.00375	0.00282552	0.00270833	0.00205729	0.00196615	0.00205729	0.00462874	0.00661458	0.0762173	0.485925	0.961883	1	1	1	0.980305	1	1	1	1	1	1
p__Firmicutes	c__Clostridia	c__Clostridia	c__Clostridia	c__Clostridia	0.00492188	0.00338542	0.00203125	0.00260417	0.00322917	0.00911458	0.00356771	0.00518229	0.004375	0.00677083	0.00338542	0.00580729	0.00674479	0.00817708	0.00348958	0.00552083	0.00583333	0.00744792	0.00458333	0.0046875	0.00415365	0.00459635	0.00438802	0.00539062	0.00337798	0.00731771	0.00470052	0.0063151	0.00447917	0.00572917	0.00455128	0.00556771	0.708247	0.226051	0.333916	1	0.999994	0.967725	0.870004	1	0.998469	0.999998	0.999998	1	1
p__Firmicutes	c__Clostridia	o__Clostridia_UCG-014	f__Clostridia_UCG-014	g__Clostridia_UCG-014	0.027474	0.0314583	0.0173177	0.0207552	0.0165972	0.0144531	0.0202865	0.0195312	0.0141146	0.0138021	0.0113281	0.0173958	0.0142188	0.0194271	0.0175521	0.0176562	0.0199219	0.0170573	0.013125	0.013724	0.019401	0.0244271	0.0157682	0.0200911	0.0171429	0.0160547	0.0201042	0.0182943	0.0136198	0.013763	0.0196554	0.0161406	0.352323	0.0822892	0.405419	0.519651	0.747497	1	1	1	1	1	1	1	1
p__Firmicutes	c__Clostridia	o__Clostridia_vadinBB60_group	f__Clostridia_vadinBB60_group	g__Clostridia_vadinBB60_group	0.0119271	0.000260417	0.00434896	0.00494792	0.00642361	0.00713542	0.00614583	0.00497396	0.00669271	0.00549479	0.000416667	0.000833333	0.0059375	0.0040625	0.00554687	0.00614583	0.00773437	0.00596354	0.00286458	0.00416667	0.00617188	0.000546875	0.00514323	0.00450521	0.00592262	0.00664062	0.0069401	0.00546875	0.00477865	0.00483073	0.00581998	0.00436719	0.192914	0.128008	0.114997	0.0359063	1	1	1	1	1	1	1	0.998892	1
p__Firmicutes	c__Clostridia	o__Lachnospirales	f__Lachnospiraceae	f__Lachnospiraceae	0.0319792	0.0244531	0.0339323	0.0154427	0.0182986	0.0231771	0.0253906	0.0245833	0.0203125	0.0250521	0.0177604	0.0140104	0.022474	0.0248958	0.0236719	0.0203646	0.0189323	0.0204948	0.0223698	0.0217708	0.0248698	0.0192318	0.0282031	0.0201693	0.021369	0.0217708	0.0221615	0.0225391	0.0213411	0.0234115	0.0244151	0.0206745	0.934955	0.154611	0.567678	0.957511	0.998889	0.99664	0.99966	1	1	0.999999	1	1	1
p__Firmicutes	c__Clostridia	o__Lachnospirales	f__Lachnospiraceae	g__[Eubacterium]_cellulosolvens_group	0	0.00197917	0.00111979	0.00151042	0.000381944	0.000494792	0.000833333	0.000703125	0.00208333	0.00210938	0.00257813	0.000703125	0.000520833	0.00135417	0.000416667	0.000338542	0	0.000234375	0.00138021	0.00135417	0.00128906	0.00134115	0.000820312	0.00143229	0.000401786	0.000416667	0.000416667	0.00046875	0.00173177	0.00173177	0.00114049	0.000888021	0.52292	0.523453	0.590934	0.778901	0.999866	1	1	1	1	1	1	1	1
p__Firmicutes	c__Clostridia	o__Lachnospirales	f__Lachnospiraceae	g__Lachnospiraceae_UCG-008	0.000390625	0.000442708	0.0009375	0.00130208	0.00274306	0.00143229	0.00106771	0.00130208	0.00171875	0.00153646	0.00111979	0.00135417	0.00304688	0.00205729	0.000885417	0.00169271	0.00153646	0.00244792	0.000989583	0.00109375	0.000755208	0.000898438	0.00199219	0.00167969	0.00168155	0.0015625	0.00130208	0.001875	0.00135417	0.0013151	0.00125	0.0016224	0.592519	0.192347	0.167194	0.999998	0.999935	0.649064	0.999997	0.902001	1	1	0.998506	0.999998	1
p__Firmicutes	c__Clostridia	o__Lachnospirales	f__Lachnospiraceae	g__Oribacterium	0.00369792	0.00109375	0.00236979	0.00364583	0.0015625	0.00403646	0.00263021	0.00234375	0.00338542	0.00268229	0.00903646	0.00260417	0.00208333	0.00273437	0.0021875	0.0015625	0.00210938	0.00182292	0.00276042	0.00177083	0.00636719	0.00184896	0.00222656	0.0031901	0.00191964	0.00279948	0.00236979	0.00208333	0.00307292	0.00222656	0.00277511	0.00286719	0.218343	0.880346	0.56323	0.694098	1	1	1	1	0.999857	1	1	1	1
p__Firmicutes	c__Clostridia	o__Monoglobales	f__Monoglobaceae	g__Monoglobus	0.00252604	0.00166667	0.00104167	0.00078125	0.000972222	0.00148438	0.00289062	0.00078125	0.00192708	0.001875	0.000364583	0.000442708	0.00205729	0.00153646	0.00200521	0.00078125	0.00164062	0.000729167	0.00223958	0.00203125	0.00144531	0.00105469	0.00154948	0.00115885	0.0015625	0.00113281	0.00226562	0.000755208	0.00208333	0.00195312	0.00161058	0.00138281	0.749933	0.553781	0.632983	0.957295	0.99996	0.999998	1	0.999999	1	0.999946	1	1	1
p__Firmicutes	c__Clostridia	o__Oscillospirales	f__[Eubacterium]_coprostanoligenes_group	g__[Eubacterium]_coprostanoligenes_group	0.00309896	0.00643229	0.00773437	0.00739583	0.00527778	0.00526042	0.00979167	0.00791667	0.00856771	0.00710938	0.00916667	0.00760417	0.00661458	0.00783854	0.00632813	0.00734375	0.00802083	0.00794271	0.00841146	0.00666667	0.00613281	0.00701823	0.00717448	0.00761719	0.00587798	0.00630208	0.00890625	0.00792969	0.00848958	0.00688802	0.00689904	0.00759375	0.541507	0.279366	0.393778	0.332672	1	1	1	1	0.99997	0.999998	1	1	1
p__Firmicutes	c__Clostridia	o__Oscillospirales	f__Oscillospiraceae	g__UCG-002	0.00291667	0.000677083	0.00265625	0.00210938	0.00166667	0.00138021	0.00182292	0.00109375	0.00203125	0.00210938	0.000338542	0.000520833	0.000807292	0.00177083	0.000833333	0.00171875	0.0021875	0.00286458	0.00174479	0.00210938	0.0016276	0.000598958	0.00173177	0.0019401	0.00119048	0.00154948	0.00200521	0.00197917	0.00188802	0.00210938	0.00185096	0.00148958	0.842138	0.385095	0.511974	0.866848	1	0.993766	1	1	1	1	0.996229	1	1
p__Firmicutes	c__Clostridia	o__Oscillospirales	f__Ruminococcaceae	f__Ruminococcaceae	0.00950521	0.00932292	0.00708333	0.00273437	0.00236111	0.00328125	0.00341146	0.00315104	0.00263021	0.00200521	0.00252604	0.00375	0.00380208	0.0034375	0.00276042	0.00388021	0.00338542	0.00242187	0.00255208	0.00411458	0.00601563	0.00653646	0.00544271	0.00308594	0.00258929	0.00358073	0.00339844	0.00278646	0.00259115	0.0030599	0.0046047	0.00326302	0.0960377	0.072663	0.0972816	0.216609	0.601856	0.994503	1	1	1	1	1	1	0.999986
p__Firmicutes	c__Negativicutes	o__Veillonellales-Selenomonadales	f__Selenomonadaceae	g__Veillonellaceae_UCG-001	0.00143229	0.000286458	0.00171875	0.000807292	0.000833333	0.00153646	0.0015625	0.00151042	0.00236979	0.0021875	0.000703125	0.00132813	0.000885417	0.00132813	0.000911458	0.00111979	0.00119792	0.001875	0.00164062	0.00132813	0.00106771	0.000807292	0.00130208	0.00106771	0.000877976	0.00132813	0.00138021	0.00169271	0.00200521	0.00175781	0.00143964	0.00123177	0.252092	0.368933	0.49841	0.999906	0.990632	0.99939	0.999999	1	1	1	1	0.999908	0.999093
p__Proteobacteria	c__Alphaproteobacteria	o__Rhodospirillales	o__Rhodospirillales	o__Rhodospirillales	0.005	0.0078125	0.00861979	0.00986979	0.00739583	0.00572917	0.00606771	0.00898437	0.00841146	0.00216146	0.004375	0.0021875	0.00830729	0.00921875	0.00690104	0.00822917	0.00580729	0.00653646	0.00528646	0.00466146	0.0046875	0.005	0.00846354	0.00954427	0.0071131	0.00697917	0.0059375	0.00776042	0.00684896	0.00341146	0.00699519	0.00615104	0.610193	0.517683	0.953748	1	0.997766	1	1	1	1	1	1	1	1
p__Spirochaetota	c__Spirochaetia	o__Spirochaetales	f__Spirochaetaceae	g__Sphaerochaeta	0.00414063	0.00130208	0.00015625	0.00122396	0.00114583	0.000989583	0.00148438	0.00104167	0.00138021	0.00153646	0.00210938	5.20833e-05	0.00101563	0.000807292	0.000208333	0.000390625	0.00046875	0.00104167	0.00179688	0.00171875	0.003125	0.000677083	0.000585937	0.00101563	0.000610119	0.000690104	0.000976562	0.00104167	0.00158854	0.0016276	0.00144765	0.000960937	0.140298	0.231189	0.869661	0.979836	0.999952	1	1	1	1	0.999998	1	1	1
[truncated: 168 more columns]

## Sheet: TableS5_Protozoa_species
TableS5. The average relative abundance and standard deviation (SD) of different ciliate protozoa species observed in treatment (T-group) and control group (C-group) heifers in 2 - 12 months of age. The taxa are sorted according to trend in the slope of abundance as increasing or decreasing, and according to statistical significance of age and treatment effects. The table presents the statistical…
					C-group average relative abundances										T-group average relative abundances										Average relative abundance by month										Relative abundance by group			P-values		Pairwise comparison between T-group and C-group in month
Species	Grouping_factor	Slope_mo	Slope_con	Slope_Trt	Month 2	Month 3	Month 4	Month 6	Month 7	Month 8	Month 9	Month 10	Month 11	Month 12	Month 2	Month 3	Month 4	Month 6	Month 7	Month 8	Month 9	Month 10	Month 11	Month 12	Month 2	Month 3	Month 4	Month 6	Month 7	Month 8	Month 9	Month 10	Month 11	Month 12	C-group	T-group	Age	Treatment	Treatment x Age	2	3	4	6	7	8	9	10	11	12
Decrease
Eremoplastron dilobum	Decreasing	-0.01686	-0.0366424	-0.000671335	0.586983	0.161677	0.230361	0.157664	0.135612	0.0478316	0.057851	0.0757345	0.0628884	0.0462413	0.0761251	0.0761665	0.0967386	0.159815	0.0593494	0.0727102	0.0712579	0.0747003	0.0854046	0.0912371	0.295064	0.118922	0.16355	0.15874	0.0974809	0.0602709	0.0645545	0.0752174	0.0741465	0.0687392	0.145241	0.0863505	0.0332018	0.0391425	0.0117617	0.00161542	0.999943	0.986865	1	0.999968	1	1	1	1	1
Isotricha sp.	Decreasing	-0.0138059	-0.00235104	-0.0221106	0.000416713	0.173751	0.0429873	0.0596481	0.0332665	0.0180673	0.0245615	0.0765434	0.0661516	0.0364746	0.448239	0.0907913	0.0255911	0.0265333	0.00831893	0.0125657	0.033455	0.0381844	0.0449866	0.0301136	0.256315	0.132271	0.0342892	0.0430907	0.0207927	0.0153165	0.0290083	0.0573639	0.0555691	0.0332941	0.0545399	0.0758779	0.00567165	0.554722	0.00410269	0.000481969	0.999999	1	1	1	1	1	1	1	1
Epidinium caudatum	Decreasing	-0.0130831	-0.0101149	-0.0151626	0.0415119	0.278459	0.192985	0.0987241	0.110463	0.1139	0.0473903	0.0723977	0.081737	0.0803397	0.167845	0.299449	0.168451	0.0937557	0.058329	0.0920046	0.0554013	0.0888517	0.0732112	0.102543	0.113702	0.288954	0.180718	0.0962399	0.0843958	0.102953	0.0513958	0.0806247	0.0774741	0.0914416	0.113593	0.119984	8.06817e-05	0.653595	0.738528	0.857753	1	1	1	0.999991	1	1	1	1	1
Entodinium furca dilobum	Decreasing	-0.00452002	-0.00506166	-0.00404561	0.0210808	0.081907	0.0842326	0.0244053	0.0266206	0.0345443	0.025876	0.0123313	0.017217	0.0102309	0.0115224	0.094413	0.0255359	0.041011	0.0221899	0.0122946	0.00698147	0.0140043	0.0140043	0.0103688	0.0156188	0.08816	0.0548843	0.0327081	0.0244053	0.0234194	0.0164287	0.0131678	0.0156106	0.0102998	0.0341718	0.0252326	0.000146072	0.245891	0.550669	1	1	0.568809	1	1	0.999966	0.999996	1	1	1
Diplodinium dentatum	Decreasing	-0.00027586	-0.000683324	4.27663e-05	0.0149771	0.00602088	0.00758815	0.00511545	0.0045961	0.00323565	0.00369066	0.00392507	0.00574512	0.00422841	0.0023486	0.00462827	0.00407674	0.00607144	0.00287716	0.00295989	0.00249108	0.00392507	0.00433871	0.00473857	0.00776083	0.00532458	0.00583244	0.00559345	0.00373663	0.00309777	0.00309087	0.00392507	0.00504192	0.00448349	0.00567983	0.00384555	0.00115349	0.000122851	2.97925e-06	1.03574e-08	0.999984	0.655504	1	0.999627	1	0.999998	1	0.99998	1
Entodinium nanellum	Decreasing	-0.00113243	-0.00121971	-0.00104263	0.000373816	0.00590598	0.0245845	0.0237848	0.0185039	0.00187521	0.000887046	0.00037688	0.000762952	0.00037688	0.000730779	0.0070642	0.0189589	0.0200068	0.0110904	0.00542339	0.000409052	0.000409052	0.000436629	0.000496378	0.000577795	0.00648509	0.0217717	0.0218958	0.0147971	0.0036493	0.000648049	0.000392966	0.00059979	0.000436629	0.00793215	0.00650256	2.21777e-09	0.486916	0.952155	1	1	0.999967	1	0.998348	1	1	1	1	1
Increase
Isotricha prostoma	Increasing	0.0280525	0.0325684	0.0242441	0.000796656	0.0222037	0.045152	0.0622863	0.0752381	0.364149	0.305898	0.33016	0.195104	0.263149	0.101348	0.0975659	0.0532458	0.111175	0.349441	0.400044	0.42126	0.266904	0.246029	0.231271	0.0582548	0.0598848	0.0491989	0.0867306	0.21234	0.382096	0.363579	0.298532	0.220567	0.24721	0.17066	0.227828	4.36487e-08	0.0270468	0.368647	0.999369	0.999967	1	1	0.24715	1	0.997795	1	1	1
Dasytricha ruminantium	Increasing	0.00721967	0.00548354	0.00910721	7.35375e-05	0.00434331	0.033933	0.0106032	0.00875556	0.00866364	0.023725	0.0425277	0.0700721	0.0595332	0.0215971	0.00649888	0.00832812	0.0133608	0.0210088	0.0335883	0.0464389	0.0755001	0.0872109	0.103113	0.0123727	0.00542109	0.0211305	0.011982	0.0148822	0.021126	0.035082	0.0590139	0.0786415	0.0813233	0.0268935	0.0416645	0.000180902	0.0833524	0.878728	1	1	0.999986	1	1	0.999982	0.999997	0.999484	1	0.990641
Entodinium longinucleatum	Increasing	0.000751352	0.00118343	0.000337021	0.000827297	0.0044674	0.0620105	0.0348614	0.0384877	0.0280959	0.0440628	0.0246718	0.0360977	0.0183246	0.00335055	0.0327748	0.0377339	0.0424541	0.0228012	0.0251039	0.0313729	0.0365344	0.0257703	0.0187796	0.00226916	0.0186211	0.0498722	0.0386578	0.0306445	0.0265999	0.0377179	0.0306031	0.030934	0.0185521	0.029918	0.0276676	0.0151522	0.770167	0.531143	1	0.959565	0.993202	1	0.999977	1	0.999999	1	1	1
Metadinium medium	Increasing	0.000917188	0.00139358	0.000440903	1.22563e-05	9.19219e-06	1.37883e-05	4.5961e-06	9.19219e-06	2.75766e-05	0.00237159	0.00185223	0.0114719	0.0196345	2.75766e-05	1.37883e-05	9.19219e-06	9.19219e-06	9.19219e-06	9.19219e-06	4.5961e-06	0.000574512	0.00392966	0.00630125	2.10107e-05	1.14902e-05	1.14902e-05	6.89414e-06	9.19219e-06	1.83844e-05	0.00118809	0.00121337	0.00770076	0.0129679	0.00363115	0.00108881	1.23557e-06	0.0251517	0.103366	1	1	1	1	1	1	1	1	0.768279	0.0296828
Epidinium sp.	Increasing	0.000855278	0.000915728	0.000600722	9.19219e-05	0.000261977	0.000344707	9.6518e-05	0.000229805	0.0037642	0.000197632	0.00202228	0.00719749	0.010594	0.000703203	0.00325404	0.00125473	0.00597952	0.00679762	0.0109847	0.00825459	0.01741	0.00842924	0.00461448	0.000441225	0.00175801	0.000799721	0.00303802	0.00351371	0.00737443	0.00422611	0.00971615	0.00781336	0.00760424	0.00254129	0.00676821	0.0468213	0.00367938	0.137949	1	1	1	0.998627	0.994352	0.985231	0.955229	0.11063	1	0.998323
Polyplastron multivesiculatum	Increasing	0.000901387	0.000874181	0.000918409	0.00191198	0.000275766	0.000289554	0.00183844	0.00154888	0.00370445	0.0149879	0.0101574	0.00736294	0.00426977	0.000464206	0.000202228	0.00236239	0.000785932	0.000767548	0.00627827	0.00892102	0.011812	0.00733077	0.00560264	0.00108468	0.000238997	0.00132597	0.00131219	0.00115822	0.00499136	0.0119544	0.0109847	0.00734686	0.00493621	0.00470452	0.0044527	9.87321e-05	0.90001	0.938042	1	1	1	1	1	1	0.992242	1	1	1
No significant age or treatment effect
Entodinium sp.	no_sig	0.00497214	0.00836647	0.00141192	0.0420941	0.12534	0.157968	0.126383	0.110274	0.108597	0.212528	0.124752	0.200707	0.151377	0.0185131	0.167757	0.129794	0.160013	0.112517	0.077959	0.0761987	0.119728	0.121953	0.121171	0.0286192	0.146549	0.143881	0.143198	0.111396	0.0932778	0.144363	0.12224	0.16133	0.136274	0.13841	0.11056	0.131511	0.205412	0.710881	1	1	1	1	1	1	0.837728	1	0.998761	1
Isotricha intestinalis	no_sig	0.00717161	0.00828499	0.00632227	0.000214484	0.0676407	0.031304	0.137295	0.27646	0.150145	0.101886	0.103123	0.0491414	0.14611	0.0377477	0.0353302	0.166797	0.0993492	0.202748	0.0829457	0.135943	0.129417	0.136821	0.106767	0.0216621	0.0514855	0.0990504	0.118322	0.239604	0.116545	0.118915	0.11627	0.0929813	0.126439	0.109053	0.113387	0.122132	0.684672	0.74474	1	1	0.98256	1	1	0.999999	1	1	0.999843	1
Ostracodinium dentatum	no_sig	0.00474062	0.00593924	0.00369438	0.000306406	0.0017695	0.00137423	0.0897296	0.0764744	0.0590552	0.0394851	0.0411396	0.0637984	0.0599239	0.0219693	0.00166379	0.138715	0.0380786	0.0387267	0.0785794	0.0612614	0.0514809	0.0653657	0.0922942	0.0126852	0.00171664	0.0700445	0.0639041	0.0576006	0.0688173	0.0503732	0.0463103	0.064582	0.076109	0.0444082	0.0588135	0.150129	0.246574	0.194995	1	1	0.176921	0.999221	0.999985	1	1	1	1	0.999999
Entodinium furca monolobum	no_sig	-0.00598426	-0.00884191	-0.00449492	0.280472	0.0648831	0.0836351	0.16597	0.0809326	0.0515498	0.088769	0.0757712	0.120978	0.0848623	0.0859608	0.0809556	0.119995	0.178701	0.079324	0.0843659	0.0380143	0.0684267	0.0727976	0.0671857	0.169323	0.0729193	0.101815	0.172335	0.0801283	0.0679579	0.0633916	0.0720989	0.096888	0.076024	0.105406	0.0875726	0.17317	0.385529	0.618919	0.685493	1	1	1	1	1	0.999993	1	0.999999	1
Eudiplodinium rostratum	no_sig	0.000170973	0.000277721	6.31354e-05	0.000232869	0.000156267	0.000165459	0.000652646	0.00135585	0.00109387	0.0045869	0.000992757	0.00205445	0.00272089	7.81336e-05	0.000284958	0.00126852	0.00192117	0.00257381	0.000716991	0.0010617	0.000744567	0.00067103	0.00167298	0.000144449	0.000220613	0.000716991	0.00128691	0.00196483	0.000905431	0.0028243	0.000868662	0.00136274	0.00219693	0.00143115	0.00109939	0.312794	0.544789	0.559288	1	1	1	0.999999	0.999999	1	0.759304	1	0.999994	1
[truncated: 167 more columns]

## Sheet: TableS6_Fungi_species
TableS6. The average relative abundance and standard deviation (SD) of different anaerobic fungi species observed in treatment (T-group) and control group (C-group) heifers in 2 - 12 months of age. The taxa are sorted according to trend in the slope of abundance as increasing or decreasing, and according to statistical significance of age and treatment effects. The ANOVA was only performed for mo…
	C-group average relative abundances										T-group average relative abundances										Average relative abundance by month										Relative abundance by group			P-values		Pairwise comparison between T-group and C-group in month									Month 3 vs.
Species	Month 2	Month 3	Month 4	Month 6	Month 7	Month 8	Month 9	Month 10	Month 11	Month 12	Month 2	Month 3	Month 4	Month 6	Month 7	Month 8	Month 9	Month 10	Month 11	Month 12	Month 2	Month 3	Month 4	Month 6	Month 7	Month 8	Month 9	Month 10	Month 11	Month 12	C-group	T-group	Age	Treatment	Treatment x Age	3	4	6	7	8	9	10	11	12	4	6	7	8	9
Increasing with age
Orpinomyces1b	7.88364e-05	4.92727e-05	3.94182e-05	0.0450451	0.109592	0.227689	0.0948796	0.118087	0.0992649	0.102941	3.94182e-05	3.94182e-05	6.89818e-05	0.0235721	0.0958355	0.201003	0.113928	0.102241	0.146074	0.11653	6.89818e-05	4.43455e-05	5.42e-05	0.0343086	0.102714	0.214346	0.104404	0.110164	0.122669	0.109735	0.0818099	0.0864111	6.53384e-07	0.961808	0.987408	1	1	1	1	1	1	1	0.999967	1	1	0.977025	0.0807213	3.08178e-06	0.0607757
Cyllamyces2	2.62788e-05	9.85455e-06	1.97091e-05	0.05217	0.0643798	0.160905	0.0422563	0.114263	0.115288	0.0269325	7.88364e-05	2.95636e-05	2.95636e-05	0.109356	0.0595609	0.0713863	0.05081	0.13751	0.0653159	0.0484252	3.94182e-05	1.97091e-05	2.46364e-05	0.0807629	0.0619703	0.116146	0.0465332	0.125887	0.0903021	0.0376789	0.059102	0.0586425	0.00105311	0.806752	0.629147	1	1	0.999214	1	0.927668	1	1	0.999785	1	1	0.26883	0.56967	0.020083	0.851841
Caecomyces1	0.0258321	0.000157673	0.186606	0.055757	0.0734952	0.00877055	0.164394	0.108853	0.0639659	0.0207537	0.0211676	0.0120915	0.159427	0.0264102	0.00776538	0.0118057	0.129183	0.0596496	0.0309531	0.0340967	0.0246659	0.0061246	0.173016	0.0410836	0.0406303	0.0102881	0.146788	0.0842514	0.0474595	0.0274252	0.072013	0.0515324	0.000364643	0.234338	0.978346	1	1	1	0.998803	1	1	0.999979	1	1	0.00286326	0.989921	0.991911	1	0.0217076
Neocallimastix1	0.000998594	0.191819	0.273533	0.226329	0.202422	0.11179	0.315306	0.233592	0.243801	0.299381	0.0281052	0.271581	0.403967	0.195031	0.291291	0.111711	0.318716	0.148409	0.255952	0.263382	0.00777524	0.2317	0.33875	0.21068	0.246856	0.111751	0.317011	0.191001	0.249877	0.281382	0.215254	0.245088	0.0473362	0.627658	0.811674	0.999943	0.998366	1	0.999957	1	1	0.9999	1	1	0.800955	0.999999	0.999997	0.683367	0.909116
Orpinomyces5	0	9.85455e-06	1.97091e-05	1.97091e-05	4.92727e-05	0.111159	0.00930269	0.0186547	0.00777524	0.253577	0	0	0	0	0	0	0.000246364	0.00174425	0.0330226	0.16737	0	4.92727e-06	9.85455e-06	9.85455e-06	2.46364e-05	0.0555796	0.00477453	0.0101995	0.0203989	0.210473	0.0410839	0.0218792	2.27615e-05	0.259104	0.767273	1	1	1	1	0.907579	1	1	1	0.986556	1	1	1	0.918442	1
BlackRhino	0.000183952	0.000246364	0.0336139	0.137816	0.095392	0.104241	0.130001	0.113396	0.137668	0.0886022	0.0303914	0.00242422	0.0248236	0.0651977	0.0740963	0.0688143	0.0495782	0.121043	0.133549	0.10637	0.00773582	0.00133529	0.0292187	0.101507	0.0847442	0.0865278	0.0897897	0.11722	0.135608	0.0974861	0.0862682	0.070648	0.000104115	0.100707	0.627981	1	1	0.94347	1	0.999954	0.811706	1	1	1	0.971364	0.0123168	0.0500174	0.0394541	0.0334625
KF1	7.88364e-05	0.000128109	0.0447396	0.0679372	0.135677	0.0394773	0.0514703	0.0759293	0.057383	0.0555501	0.010367	8.86909e-05	0.0698096	0.0746975	0.0969983	0.120265	0.0822658	0.117387	0.0612854	0.0550475	0.00265087	0.0001084	0.0572746	0.0713174	0.116338	0.0798711	0.066868	0.0966583	0.0593342	0.0552988	0.0541899	0.0735607	0.000597775	0.133275	0.395036	1	0.999996	1	0.998475	0.541254	0.999952	0.99803	1	1	0.188246	0.0412696	9.08436e-05	0.0178129	0.0717404
SK3	0.0252408	0.000167527	0.137579	0.082049	0.105424	0.0385313	0.0764122	0.0723816	0.078994	0.0405219	0.0682723	0.061108	0.117506	0.106873	0.0589006	0.0535595	0.0726477	0.0968702	0.0915487	0.0690705	0.0359987	0.0306378	0.127542	0.0944608	0.0821623	0.0460454	0.0745299	0.0846259	0.0852714	0.0547962	0.0667683	0.0805569	0.0125669	0.335877	0.642882	0.949854	1	0.999999	0.996141	1	1	0.999999	1	0.999994	0.00665555	0.165743	0.405151	0.998281	0.620582
Orpinomyces1a	1.31394e-05	9.85455e-06	0	0.0184181	0.00452324	0.052978	0.0216307	0.0259766	0.0370334	0.0524558	0	0	1.97091e-05	0.0213055	0.0586937	0.0919528	0.049391	0.03523	0.0613643	0.0521995	9.85455e-06	4.92727e-06	9.85455e-06	0.0198618	0.0316085	0.0724654	0.0355109	0.0306033	0.0491988	0.0523276	0.0218498	0.0400169	0.0141103	0.0896726	0.900585	1	1	1	0.941776	0.997984	0.999937	1	0.999996	1	1	0.985279	0.859105	0.0241198	0.703536
AL8	2.62788e-05	0	0.000147818	0.00970673	0.00744018	0.0592948	0.0411624	0.0304308	0.0607139	0.0101896	3.94182e-05	2.95636e-05	0.000768655	0.0137865	0.0121999	0.0949683	0.0473314	0.0468288	0.0232666	0.0400883	2.95636e-05	1.47818e-05	0.000458236	0.0117466	0.00982006	0.0771315	0.0442469	0.0386298	0.0419902	0.0251389	0.0224724	0.0301922	0.0487846	0.585234	0.937519	1	1	1	1	0.999962	1	1	0.999572	0.999982	1	0.999851	0.99996	0.0738164	0.606479
Orpinomyces4	0	0	0	0	0	9.85455e-06	0.000709527	0.0004336	0.00302535	0.0176199	0	0	0	0	0	0	0.00121211	0.001084	0.00311404	0.00929284	0	0	0	0	0	4.92727e-06	0.000960818	0.0007588	0.00306969	0.0134564	0.00223572	0.00158951	1.74395e-06	0.478444	0.656021	1	1	1	1	1	1	1	1	0.524607	1	1	1	1	0.999969
Cyllamyces1	1.31394e-05	0	0	0.0112046	0.0126729	0.00862273	0.00301549	0.0218672	0.014092	0.00460207	0	0	0	0.0174623	0.0109484	0.00920415	0.00727266	0.0184674	0.0120915	0.00577476	9.85455e-06	0	0	0.0143334	0.0118107	0.00891344	0.00514407	0.0201673	0.0130918	0.00518842	0.00780379	0.00878067	0.000651745	0.793123	0.98876	1	1	0.999962	1	1	1	1	1	1	1	0.080941	0.245951	0.613466	0.971324
Tahromyces munnarensis	0	9.85455e-06	0.00231582	0.00198076	0.000275927	0.000384327	0.00114313	0.00538058	0.00510466	0.00426702	0	0	0.00361662	0.00496669	0	0.000167527	0.00189207	0.00528204	0.0053116	0.00190193	0	4.92727e-06	0.00296622	0.00347373	0.000137964	0.000275927	0.0015176	0.00533131	0.00520813	0.00308447	0.0021397	0.00250146	0.0423878	0.792152	0.976884	1	1	0.999787	1	1	1	1	1	0.99999	0.854942	0.71781	1	1	0.997392
Decreasing with age
Piromyces2	0.557689	0.637619	0.124167	0.089834	0.0285979	0.00381371	0.014772	0.00416847	0.00572549	0.000137964	0.79132	0.495447	0.117309	0.0462277	0.0126927	0.00370531	0.0144369	0.0145157	0.016802	0.0068292	0.616096	0.566533	0.120738	0.0680309	0.0206453	0.00375951	0.0146044	0.00934211	0.0112637	0.00348358	0.136113	0.100086	4.20245e-23	0.303558	0.678248	0.650241	1	0.999918	1	1	1	1	1	1	4.56413e-13	4.38871e-13	4.37317e-13	4.37317e-13	4.37317e-13
Piromyces7	0.107704	0.166049	0.0284599	0.0238677	0.00882967	0.000167527	0.00116284	0.000837636	0.00126138	5.91273e-05	0.0229414	0.105927	0.0136584	0.0123477	0.0034688	0.00113327	0.00328156	0.00429658	0.00496669	0.000315346	0.0865131	0.135988	0.0210592	0.0181077	0.00614924	0.0006504	0.0022222	0.00256711	0.00311404	0.000187236	0.0319459	0.0167708	1.5686e-11	0.214036	0.536553	0.356133	0.999999	1	1	1	1	1	1	1	6.4713e-08	3.00691e-08	1.49443e-09	3.70649e-10	5.52266e-10
Piromyces3	0.0172389	0.00240451	0.052436	0.0985356	0.0312192	0.00393196	0.0002168	0.00441484	0.00590287	0.00600142	0.0240451	0.038886	0.0783831	0.168059	0.03455	0.0112243	0.00501596	0.00677007	0.00394182	0.00265087	0.0189404	0.0206453	0.0654096	0.133298	0.0328846	0.00757815	0.00261638	0.00559246	0.00492235	0.00432615	0.0223582	0.0384317	0.00102169	0.301851	0.983162	0.999982	1	0.996959	1	1	1	1	1	1	0.813022	0.0214552	0.999927	0.99996	0.999455
No significant effects of age or treatment
Buwchfawromyces/SK2	0.263313	0.000197091	0.103847	0.0576195	0.09146	0.0503764	0.0254937	0.0317711	0.0335843	0.00517364	0.00248335	9.85455e-05	0.00501596	0.0862963	0.0106922	0.0509874	0.034284	0.0603394	0.0308349	0.00868186	0.198106	0.000147818	0.0544316	0.0719579	0.0510761	0.0506819	0.0298888	0.0460552	0.0322096	0.00692775	0.0612316	0.0311191	0.394586	0.418582	0.473545	1	0.837779	1	0.914948	1	1	1	1	1	0.796564	0.37201	0.758697	0.770597	0.983869
Piromyces6	0.000919758	0.00103473	0.011924	0.0152548	0.0179451	0.00318302	0.00115298	0.0109484	0.0200836	0.00759786	0.000670109	0.0121704	0.00530175	0.0213252	0.0310221	0.0143285	0.00860302	0.0103374	0.00973629	0.004336	0.000857346	0.00660255	0.00861287	0.01829	0.0244836	0.00875576	0.004878	0.0106429	0.0149099	0.00596693	0.00921173	0.0126841	0.130264	0.359657	0.687643	0.999653	1	1	0.998133	0.999607	0.999998	1	0.999868	1	0.999998	0.772235	0.258787	0.999997	1
Piromyces1	3.94182e-05	0	0.0003252	0.00371516	0.000916473	0	1.97091e-05	9.85455e-06	2.95636e-05	9.85455e-06	0	1.97091e-05	1.97091e-05	0.00637589	0.128769	0.0620738	0	0	1.97091e-05	2.95636e-05	2.95636e-05	9.85455e-06	0.000172455	0.00504553	0.0648429	0.0310369	9.85455e-06	4.92727e-06	2.46364e-05	1.97091e-05	0.000518501	0.0213306	0.0754267	0.053208	0.078349	1	1	1	0.0238502	0.891594	1	1	1	1	1	1	0.13248	0.908705	1
Anaeromyces1	0	0	1.97091e-05	0.00250305	0.00942095	0.0143778	0.00472033	0.00788364	0.0088888	0.00230596	3.94182e-05	0	4.92727e-05	0.0003252	0.00851433	0.0198668	0.00686862	0.00851433	0.0101108	0.00382356	9.85455e-06	0	3.44909e-05	0.00141413	0.00896764	0.0171223	0.00579447	0.00819898	0.00949978	0.00306476	0.00514054	0.00627921	0.0611228	0.74627	0.999711	1	1	1	1	1	1	1	1	1	1	0.999999	0.783588	0.0760922	0.978006
[truncated: 135 more columns]
