# Supplementary material for: Long-term effects of early-life rumen microbiota modulation on dairy cow production performance and methane emissions
Source: Front Microbiol. 2022 Nov 8;13:983823. doi: 10.3389/fmicb.2022.983823 (PMC9679419; doi:10.3389/fmicb.2022.983823)
Supplement: Supplementary file 3 [file Table_3.XLSX]

## Sheet: TableS9_Bacteria
Table S9. The average relative abundance of bacterial genera during the first lactation period in treatment (T-group) and control group (C-group) cows. The variation within group is expressed as standard deviation (SD). The letter in front of the taxonomic name indicates the closest identified taxonomic association (d = domain, c = class, o = order, f = family, g = genus). The statistical signifi…
	C-group		T-group
Genus	Average	SD	Average	SD	P-value
c__Bacteroidia	0.00154365	0.000889045	0.00106459	0.000588115	0.403481
c__Clostridia	0.00207594	0.00214909	0.00271469	0.00222735	0.694162
d__Bacteria_other	0.00354862	0.00199986	0.00220014	0.00323684	0.503878
f__Anaerovoracaceae	0.00104684	0.000592027	0.000958126	0.000314742	0.800308
f__Eggerthellaceae	0.00141945	0.00163185	0.00159688	0.000411803	0.839079
f__Lachnospiraceae	0.015472	0.00164415	0.0262952	0.00712568	0.0252269
f__Oscillospiraceae	0.00209368	0.00137681	0.00232434	0.00122705	0.810674
f__Paracaedibacteraceae	0.00200497	0.00170371	0.00212917	0.00234603	0.934988
f__Prevotellaceae	0.0093506	0.00170272	0.00544713	0.0028656	0.0576688
f__Ruminococcaceae	0.018648	0.0051997	0.0270937	0.00960102	0.171828
f__Synergistaceae	0.00306955	0.00130529	0.00269695	0.00184437	0.752539
g__[Clostridium]_methylpentosum_group	0.00211143	0.00116817	0.00110007	0.00129123	0.289458
g__[Eubacterium]_cellulosolvens_group	0.00235983	0.00221374	0.0024308	0.00305724	0.971862
g__[Eubacterium]_coprostanoligenes_group	0.00715046	0.00379304	0.00581973	0.00157104	0.541308
g__[Eubacterium]_hallii_group	0.00200497	0.00175229	0.00322924	0.00208333	0.403216
g__[Eubacterium]_nodatum_group	0.0015259	0.000636117	0.00145493	0.000980857	0.907085
g__[Eubacterium]_ruminantium_group	0.0105749	0.00558326	0.00826828	0.00277337	0.48771
g__[Eubacterium]_ventriosum_group	0.00244854	0.00180527	0.000993612	0.000884548	0.197787
g__[Eubacterium]_xylanophilum_group	0.00278566	0.000211929	0.00409865	0.00115807	0.0670886
g__[Ruminococcus]_gauvreauii_group	0.00592619	0.00293056	0.00489709	0.0017278	0.56801
g__Absconditabacteriales_(SR1)	0.00271469	0.00195775	0.00228886	0.0014801	0.740681
g__Acetitomaculum	0.0193932	0.00890269	0.0222676	0.00707742	0.630378
g__Anaeroplasma	0.00491483	0.00150708	0.00434705	0.00263483	0.720244
g__Anaerovibrio	0.00305181	0.00178327	0.00159688	0.00083071	0.189507
g__Anaerovorax	0.00149042	0.00111014	0.00122427	0.000529129	0.680574
g__Bacteroidales_BS11_gut_group	0.00154365	0.00192663	0.00196948	0.000349498	0.677664
g__Bacteroidales_RF16_group	0.0254613	0.00587983	0.0239177	0.00793219	0.764054
g__Blautia	0.00216466	0.00146886	0.00294535	0.00139378	0.470141
g__Butyrivibrio	0.00557133	0.00222367	0.00881831	0.00292533	0.127461
g__CAG-352	0.00707949	0.00417165	0.0120476	0.00529886	0.191199
g__Candidatus_Saccharimonas	0.00440028	0.00153646	0.00624556	0.00227185	0.22722
g__Christensenellaceae_R-7_group	0.0281583	0.0031588	0.0333392	0.00847525	0.297413
g__Clostridia_UCG-014	0.0139993	0.00479764	0.0139815	0.00307783	0.996582
g__Coprococcus	0.000585522	0.000146313	0.00166785	0.00314715	0.518229
g__Defluviitaleaceae_UCG-011	0.00149042	0.000582377	0.00147268	0.000308682	0.959024
g__F082	0.0186835	0.00553717	0.0153123	0.00946789	0.5596
g__Family_XIII_AD3011_group	0.00257275	0.00211681	0.0034599	0.00174557	0.541393
g__Fibrobacter	0.0116572	0.00733763	0.00828602	0.00648362	0.516697
g__Gastranaerophilales	0.00404542	0.00272112	0.00656494	0.00407973	0.343521
g__Lachnoclostridium	0.00189851	0.000982354	0.0015259	0.000407705	0.509948
g__Lachnospiraceae_AC2044_group	0.00422285	0.00215387	0.00369056	0.00241793	0.753082
g__Lachnospiraceae_ND3007_group	0.00432931	0.00337846	0.00195174	0.000249247	0.209705
g__Lachnospiraceae_NK3A20_group	0.0341199	0.0100793	0.0492193	0.00344612	0.0302648
g__Lachnospiraceae_NK4A136_group	0.00331796	0.000791111	0.00267921	0.00327826	0.716021
g__Lachnospiraceae_UCG-008	0.000869411	0.000724648	0.00122427	0.000703486	0.50856
g__Lachnospiraceae_XPB1014_group	0.0038325	0.00236598	0.0069198	0.00139378	0.0656234
g__Marvinbryantia	0.00131299	0.000669552	0.00214691	0.000956372	0.203089
g__Mogibacterium	0.00720369	0.00356867	0.00841022	0.00196556	0.574479
g__Moryella	0.00594393	0.00429226	0.00402768	0.000999299	0.418442
g__Muribaculaceae	0.0192867	0.00602481	0.0194996	0.00624029	0.962563
g__NK4A214_group	0.0278921	0.00253323	0.0317246	0.00791312	0.39343
g__Olsenella	0.00180979	0.00137437	0.00108233	0.00027411	0.339269
g__Oribacterium	0.00209368	0.00111391	0.00179205	0.000583457	0.648673
g__p-1088-a5_gut_group	0.000975869	0.000411293	0.00120653	0.000777463	0.61899
g__p-251-o5	0.00379702	0.00199944	0.00393896	0.001685	0.916859
g__Papillibacter	0.00136622	0.00179302	0.0015259	0.000320032	0.865526
g__Paraprevotella	0.0189496	0.00569963	0.0207949	0.00760387	0.712241
g__Prevotella	0.309901	0.0438513	0.268843	0.0308193	0.176709
g__Prevotellaceae_Ga6A1_group	0.00340667	0.000642682	0.00276792	0.00233742	0.616207
g__Prevotellaceae_NK3B31_group	0.00555358	0.00295048	0.00372605	0.0016599	0.321848
g__Prevotellaceae_UCG-001	0.0352555	0.00798186	0.0342087	0.00766392	0.856635
g__Prevotellaceae_UCG-003	0.0177786	0.00183112	0.0203158	0.00717075	0.521533
g__Prevotellaceae_UCG-004	0.00275018	0.00189765	0.00246629	0.000915103	0.797282
g__Prevotellaceae_YAB2003_group	0.00117104	0.00127289	0.00161462	0.00252949	0.765327
g__Pseudobutyrivibrio	0.0055181	0.00142814	0.00516324	0.00221147	0.795827
g__RF39	0.00869411	0.00046899	0.00800213	0.00233482	0.581145
g__Rikenellaceae_RC9_gut_group	0.031973	0.00900733	0.0273953	0.00290727	0.372991
g__Ruminobacter	0.00264372	0.00104207	0.00280341	0.00292884	0.92286
g__Ruminococcus	0.0361959	0.00879408	0.0265614	0.00662173	0.131148
g__Saccharofermentans	0.0112136	0.0023984	0.0112314	0.00230296	0.991751
g__Selenomonas	0.00434705	0.001527	0.00299858	0.00267405	0.413948
g__Succiniclasticum	0.0180802	0.00473529	0.0199077	0.00431727	0.588683
g__Succinivibrio	0.00124202	0.000970532	0.00172108	0.000875725	0.491068
g__Succinivibrionaceae_UCG-002	0.0255323	0.00658205	0.0302342	0.0153093	0.59682
g__Treponema	0.00741661	0.00278666	0.0118346	0.00944783	0.405533
g__Tyzzerella	0.00122427	0.000503103	0.000887154	0.000450735	0.356695
g__UCG-001	0.00450674	0.00310364	0.0055181	0.00392188	0.700832
g__UCG-004	0.00228886	0.00139122	0.00202271	0.00171169	0.817076
g__UCG-005	0.00324698	0.0021924	0.00651171	0.00275812	0.113297
g__UCG-010	0.00221789	0.00132064	0.00290987	0.00161322	0.531528
g__vadinBE97	0.00108233	0.00141871	0.00104684	0.000358978	0.963607
g__Veillonellaceae_UCG-001	0.0012775	0.000739839	0.0011533	0.000121208	0.752091
g__WCHB1-41	0.0197658	0.00884178	0.0163059	0.00824754	0.588268
o__Bacteroidales	0.00606813	0.00140339	0.0077005	0.00170186	0.189414

## Sheet: TableS10_Archaea
Table S10. The average relative abundance of archaea species during the first lactation periodin treatment (T-group) and control group (C-group) cows. The variation within group is expressed as standard deviation (SD).
	C-group		T-group
Species	Average	SD	Average	SD	P-value
Methanomassiliicoccacea Group10 sp.	0.0122948	0.0205589	0.00854648	0.0105654	0.761747
Methanomassiliicoccacea Group12 sp. ISO4-H5	0	0	0.00236967	0.00473934	0.355918
Methanobrevibacter boviskoreani clade	0	0	0.0235205	0.047041	0.355918
Methanobrevibacter gottschalkii clade	0.532353	0.112193	0.513598	0.0535706	0.795642
Methanobrevibacter ruminantium clade	0.274548	0.0785134	0.26534	0.0651042	0.874255
Methanocorpusculum parvum	0	0	0.00142857	0.00285714	0.355918
Methanocorpusculum sp.	0.00213675	0.0042735	0	0	0.355918
Methanomicrobium mobile	0	0	0.0306196	0.0518803	0.279592
Methanosphaera sp. ISO3-F5	0.178667	0.0396063	0.154577	0.0606265	0.519438

## Sheet: TableS11_Protozoa
Table S11. The average relative abundance of ciliate protozoa species during the first lactation period in treatment (T-group) and control group (C-group) cows. The variation within group is expressed as standard deviation (SD). The statistical significance of P < 0.1 is indicated with yellow color, and the statistical significance of P < 0.05 is indicated with green color.
	C-group		T-group
Species	Average	SD	Average	SE	P-value
Entodinium sp.	0.201902	0.032986	0.190637	0.02093	0.587302
Epidinium sp.	0.00351414	0.00691378	2.16e-05	2.49e-05	0.351306
Isotricha sp.	0.0856438	0.0164674	0.106933	0.0222391	0.173329
Dasytricha ruminantium	0.0491764	0.0491225	0.0784214	0.0185137	0.293806
Diplodinium dentatum	0.0124504	0.00258167	0.008656	0.00121109	0.0374765
Entodinium furca dilobum	0.103462	0.0471847	0.0737539	0.023677	0.308497
Entodinium furca monolobum	0.120429	0.0581629	0.193537	0.0551408	0.11708
Entodinium longinucleatum	0.0484973	0.0317517	0.106093	0.0320783	0.0432234
Entodinium nanellum	0.0184115	0.0127175	0.0221628	0.00586346	0.607737
Epidinium caudatum	0.152876	0.143435	0.0281455	0.00877889	0.127704
Eremoplastron dilobum	0.0637181	0.0514579	0.040639	0.0107962	0.426668
Eudiplodinium rostratum	0.0014229	0.000727495	0.00288893	0.00322341	0.409497
Isotricha intestinalis	0.061228	0.0110388	0.0458779	0.0155261	0.158773
Isotricha prostoma	0.046266	0.0295429	0.0675125	0.0279701	0.333858
Ostracodinium dentatum	0.0231761	0.0182626	0.0196404	0.0176304	0.789187
Polyplastron multivesiculatum	0.00684503	0.00887409	0.0142614	0.0076173	0.250144

## Sheet: TableS12_Fungi
Table S12. The average relative abundance of anaerobic fungi genera during the first lactation period in treatment (T-group) and control group (C-group) cows. The variation within group is expressed as standard deviation (SD).
	C-group		T-group
Genus	Average	SD	Average	SD	P-value
AL7	0.000108106	0.000124829	0.0028708	0.00439857	0.255648
AL8	0.0412903	0.0382098	0.0630796	0.0184875	0.33697
Anaeromyces	0.0349301	0.0313571	0.0742445	0.0517064	0.241752
BlackRhino	0.0313566	0.0205856	0.0384916	0.0281855	0.698935
Buwchfawromyces/SK2	0.207671	0.143153	0.139594	0.206483	0.560014
Caecomyces	0.0396807	0.0325729	0.0909047	0.0666217	0.215783
KF1	0.0657942	0.0161922	0.108754	0.0603237	0.219015
Neocallimastix	0.299891	0.260473	0.26624	0.193225	0.870133
Orpinomyces	0.136189	0.246733	0.0988325	0.0538383	0.861611
SK3	0.142795	0.0691861	0.116069	0.0317511	0.522775
